# Supplementary material for: The Spc105/Kre28 complex promotes mitotic error correction by outer kinetochore recruitment of Ipl1/Sli15
Source: EMBO J. 2025 Apr 25;44(12):3492–520. doi: 10.1038/s44318-025-00437-w (PMC12170873; doi:10.1038/s44318-025-00437-w)
Supplement: Supplementary file 3 — Source data Fig. 1 [file 44318_2025_437_MOESM3_ESM.zip]

Archive with 14 entries (11 files):
- Figure1/1C/
- Figure1/1C/WholeMount_Dissection_Kre28_deltaRWD.tif
- Figure1/1C/WholeMount_Dissection_Kre28_DeltaZwint.tif
- Figure1/1C/WholeMount_Dissection_Kre28_deltaZwintRWD.tif
- Figure1/1C/WholeMount_Dissection_Kre28_wt.tif
- Figure1/1D/
- Figure1/1D/1D_ReadMe.txt
- Figure1/1D/Blot_antiFlag.tif
- Figure1/1D/Blot_antiPGK1.tif
- Figure1/1E/
- Figure1/1E/16 °C plate.tif
- Figure1/1E/30 °C Benomyl plate.tif
- Figure1/1E/30 °C plate.tif
- Figure1/1E/37 °C plate.tif
