# Supplementary material for: The Spc105/Kre28 complex promotes mitotic error correction by outer kinetochore recruitment of Ipl1/Sli15
Source: EMBO J. 2025 Apr 25;44(12):3492–520. doi: 10.1038/s44318-025-00437-w (PMC12170873; doi:10.1038/s44318-025-00437-w)
Supplement: Supplementary file 3 — Source data Fig. 1 [file 44318_2025_437_MOESM3_ESM.zip › Figure1/1D/1D_ReadMe.txt]

Sample loading order:

Kre28-Flag wt Clone1
Kre28-Flag wt Clone2
Kre28-Flag deltaZwint Clone1
Kre28-Flag deltaZwint Clone2
Kre28-Flag deltaZwint RWD Clone1
Kre28-Flag deltaZwint RWD Clone2

Kre28-Flag wt Clone1 (not shown in paper)
Kre28-Flag deltaZwint Clone1 (not shown in paper)
GFP-Kre28-Flag wt Clone1 (not shown in paper)
GFP-Kre28-Flag wt Clone2 (not shown in paper)
GFP-Kre28-Flag deltaZwint Clone1 (not shown in paper)
GFP-Kre28-Flag deltaZwint Clone2 (not shown in paper)
