# Supplementary material for: The Spc105/Kre28 complex promotes mitotic error correction by outer kinetochore recruitment of Ipl1/Sli15
Source: EMBO J. 2025 Apr 25;44(12):3492–520. doi: 10.1038/s44318-025-00437-w (PMC12170873; doi:10.1038/s44318-025-00437-w)
Supplement: Supplementary file 4 — Source data Fig. 2 [file 44318_2025_437_MOESM4_ESM.zip]

Archive with 23 entries (17 files):
- Figure2/2A/
- Figure2/2A/Blot_deltaMad1_myc.tif
- Figure2/2A/Blot_deltaMad1_PGK1.tif
- Figure2/2A/Blot_WT_deltaZwint_myc.tif
- Figure2/2A/Blot_WT_deltaZwint_PGK1.tif
- Figure2/2B/
- Figure2/2B/WholeMount_16_5days.tif
- Figure2/2B/WholeMount_25C.tif
- Figure2/2B/WholeMount_30C.tif
- Figure2/2C/
- Figure2/2C/Blot_deltaZwint_myc.tif
- Figure2/2C/Blot_deltaZwint_PGK1.tif
- Figure2/2C/Blot_wt_myc.tif
- Figure2/2C/Blot_wt_PGK1.tif
- Figure2/2D/
- Figure2/2D/WholeMount_mCherry_GFP_POL.tif
- Figure2/2E/
- Figure2/2E/quantification of chromosome missegregation 02 03 22.xlsx
- Figure2/2E/quantification of chromosome missegregation 07 04 22.xlsx
- Figure2/2E/quantification of chromosome missegregation 11 03 22.xlsx
- Figure2/2F/
- Figure2/2F/WholeMount_Kre28_deltaZwint.tif
- Figure2/2F/WholeMount_Kre28_wt.tif
