# Supplementary material for: The Spc105/Kre28 complex promotes mitotic error correction by outer kinetochore recruitment of Ipl1/Sli15
Source: EMBO J. 2025 Apr 25;44(12):3492–520. doi: 10.1038/s44318-025-00437-w (PMC12170873; doi:10.1038/s44318-025-00437-w)
Supplement: Supplementary file 4 — Source data Fig. 2 [file 44318_2025_437_MOESM4_ESM.zip › Figure2/2E/quantification of chromosome missegregation 02 03 22.xlsx]

## Sheet: Tabelle1
ADY562 - Kre28 WT						ADY563 - Kre28 DZwint
movie/image	correct segregation	incorrect segregation				movie/image	correct segregation	incorrect segregation
2	11	1				7	7	8
3	10	0				8	4	13
4	24	0				9	3	17
5	34	0				10	4	9
6	33	2				11	6	13
sum	112	3	115			sum	24	60	84
percentage	97.3913	2.6087				percentage	28.5714	71.4286
