# Supplementary material for: The Spc105/Kre28 complex promotes mitotic error correction by outer kinetochore recruitment of Ipl1/Sli15
Source: EMBO J. 2025 Apr 25;44(12):3492–520. doi: 10.1038/s44318-025-00437-w (PMC12170873; doi:10.1038/s44318-025-00437-w)
Supplement: Supplementary file 4 — Source data Fig. 2 [file 44318_2025_437_MOESM4_ESM.zip › Figure2/2E/quantification of chromosome missegregation 07 04 22.xlsx]

## Sheet: Tabelle1
ADY562 - Kre28 WT						ADY563 - Kre28 DZwint
movie/image	correct segregation	incorrect segregation				movie/image	correct segregation	incorrect segregation
1	40	0				5	10	32
2	23	0				6	8	15
3	56	1				7	16	39
4	66	1				8	10	32
sum	185	2	187			sum	44	118	162
percentage	98.9305	1.06952				percentage	27.1605	72.8395
