# Supplementary material for: The Spc105/Kre28 complex promotes mitotic error correction by outer kinetochore recruitment of Ipl1/Sli15
Source: EMBO J. 2025 Apr 25;44(12):3492–520. doi: 10.1038/s44318-025-00437-w (PMC12170873; doi:10.1038/s44318-025-00437-w)
Supplement: Supplementary file 4 — Source data Fig. 2 [file 44318_2025_437_MOESM4_ESM.zip › Figure2/2E/quantification of chromosome missegregation 11 03 22.xlsx]

## Sheet: Tabelle1
ADY562 - Kre28 WT						ADY563 - Kre28 DZwint
movie/image	correct segregation	incorrect segregation				movie/image	correct segregation	incorrect segregation
1	52	0				5	11	35
2	28	0				6	41	46
3	49	3				7	21	30
4	65	1				8	17	28
sum	194	4	198			sum	90	139	229
percentage	97.9798	2.0202				percentage	39.3013	60.6987
