# Supplementary material for: The Spc105/Kre28 complex promotes mitotic error correction by outer kinetochore recruitment of Ipl1/Sli15
Source: EMBO J. 2025 Apr 25;44(12):3492–520. doi: 10.1038/s44318-025-00437-w (PMC12170873; doi:10.1038/s44318-025-00437-w)
Supplement: Supplementary file 5 — Source data Fig. 3 [file 44318_2025_437_MOESM5_ESM.zip]

Archive with 14 entries (12 files):
- Figure3/3A/
- Figure3/3A/quantification of Mtw1-GFP signal intensities at metaphase and anaphase KT clusters 22 06 22.xlsx
- Figure3/3A/quantification of Nuf2-GFP signal intensities at metaphase and anaphase KT clusters 22 06 22.xlsx
- Figure3/3A/WholeMount_Mtw1-GFP_deltaZwint_RFP_GFP_POL.tif
- Figure3/3A/WholeMount_Mtw1-GFP_wt_RFP_GFP_POL.tif
- Figure3/3A/WholeMount_Nuf2-GFP_deltaZwint_RFP_GFP_POL.tif
- Figure3/3A/WholeMount_Nuf2-GFP_wt_RFP_GFP_POL.tif
- Figure3/3B/
- Figure3/3B/quantification of Kre28-GFP signal intensities at metaphase and anaphase KT clusters 16 08 22.xlsx
- Figure3/3B/quantification of Spc105-GFP signals at metaphase and anaphase KT clusters 14 04 2022.xlsx
- Figure3/3B/WholeMount_GFP-Kre28_deltaZwint_RFP_GFP_POL.tif
- Figure3/3B/WholeMount_GFP-Kre28_wt_RFP_GFP_POL.tif
- Figure3/3B/WholeMount_Spc105-GFP_deltaZwint_RFP_GFP_POL.tif
- Figure3/3B/WholeMount_Spc105-GFP_wt_RFP_GFP_POL.tif
