# Supplementary material for: The Spc105/Kre28 complex promotes mitotic error correction by outer kinetochore recruitment of Ipl1/Sli15
Source: EMBO J. 2025 Apr 25;44(12):3492–520. doi: 10.1038/s44318-025-00437-w (PMC12170873; doi:10.1038/s44318-025-00437-w)
Supplement: Supplementary file 5 — Source data Fig. 3 [file 44318_2025_437_MOESM5_ESM.zip › Figure3/3A/quantification of Mtw1-GFP signal intensities at metaphase and anaphase KT clusters 22 06 22.xlsx]

## Sheet: metaphase
ADY661 - Kre28 WT, Mtw1-GFP						ADY663 - Kre28 DZwint, Mtw1-GFP								area: 8x8 pixel
image	signal	background	corrected signal	ratio		image	signal	background	corrected signal	ratio				B&C
1	45900	6562	39338	1.10815		1	49528	8768	40760	1.14821				RFP: 200-800
	46573	9933	36640	1.03215			45363	7847	37516	1.05682				GFP: 0-3000
	45540	9055	36485	1.02778			41150	8420	32730	0.922002
	49300	9203	40097	1.12953			56275	7928	48347	1.36193
	49036	10695	38341	1.08006			48982	8433	40549	1.14226
	39322	7715	31607	0.890367			48667	6997	41670	1.17384
	42316	9487	32829	0.92479			40801	10217	30584	0.861549
	30143	8538	21605	0.608611			44617	8216	36401	1.02541
	45446	8126	37320	1.0513			31897	7965	23932	0.674163
	40783	10435	30348	0.854901			39053	8792	30261	0.85245
	41138	8773	32365	0.91172			46596	9531	37065	1.04412
	49660	8015	41645	1.17314			44406	8790	35616	1.0033
	45832	8236	37596	1.05908			50334	9097	41237	1.16164
	39612	9318	30294	0.85338			52003	10825	41178	1.15998
	45629	7632	37997	1.07037			42745	8861	33884	0.95451
	48654	7694	40960	1.15384			43945	9510	34435	0.970031
	44841	9881	34960	0.984821			49655	7215	42440	1.19553
	45224	9535	35689	1.00536			52527	9003	43524	1.22607
	41200	7934	33266	0.937101			46286	7497	38789	1.09268
	43514	8936	34578	0.97406			39128	9324	29804	0.839576
	40242	8633	31609	0.890423			48182	7848	40334	1.13621
	42494	9328	33166	0.934284			53153	8946	44207	1.24531
	46489	10051	36438	1.02646			70296	9530	60766	1.71177
	62054	8465	53589	1.5096			72852	8755	64097	1.80561
	45130	8886	36244	1.02099			49177	7892	41285	1.163
	49515	9676	39839	1.12226			46473	8568	37905	1.06778
	44637	9125	35512	1.00037			42236	7164	35072	0.987976
	41987	9064	32923	0.927438			47520	9132	38388	1.08139
	41244	8953	32291	0.909635			43198	9125	34073	0.959834
	52004	9759	42245	1.19004			39277	7337	31940	0.899747
	33404	7480	25924	0.730277		2	48766	8940	39826	1.1219
	56220	8458	47762	1.34545			52520	8997	43523	1.22604
	49800	9517	40283	1.13477			37386	9661	27725	0.781011
	47952	7944	40008	1.12702			39039	8805	30234	0.851689
	48073	7740	40333	1.13618			48083	9575	38508	1.08477
	40961	8882	32079	0.903663			42432	8240	34192	0.963186
	38995	9443	29552	0.832478			42413	7413	35000	0.985947
	52947	6491	46456	1.30866			35439	9262	26177	0.737404
2	47859	8925	38934	1.09677			41285	9254	32031	0.902311
	42638	8753	33885	0.954538			39717	7064	32653	0.919832
	36336	8221	28115	0.791997			38373	7852	30521	0.859774
	38278	8805	29473	0.830252			40299	9596	30703	0.864901
	47311	9867	37444	1.05479			42840	8713	34127	0.961355
	40544	8535	32009	0.901691			39475	10349	29126	0.820477
	34536	6893	27643	0.778701			57734	9749	47985	1.35173
	36979	7766	29213	0.822928			51589	6361	45228	1.27407
	50230	8177	42053	1.18463			45592	7327	38265	1.07792
	34899	8207	26692	0.751912			54089	8776	45313	1.27646
	43045	8684	34361	0.967947			38092	9665	28427	0.800786
	41054	8580	32474	0.91479			41146	7853	33293	0.937861
	42512	9790	32722	0.921776			40379	8571	31808	0.896029
	46696	9109	37587	1.05882			46897	9473	37424	1.05423
	46686	9039	37647	1.06051			47478	8269	39209	1.10451
	43975	9897	34078	0.959975			57685	10270	47415	1.33568
	42160	8870	33290	0.937777			46161	7530	38631	1.08823
	41618	8925	32693	0.920959			52516	7692	44824	1.26269
	55444	8786	46658	1.31435			50035	8678	41357	1.16502
	46339	6437	39902	1.12404			44195	8401	35794	1.00831
	50978	7853	43125	1.21483			50393	8350	42043	1.18435
	46545	9050	37495	1.05623			49185	9805	39380	1.10933
	46151	8099	38052	1.07192			54192	8350	45842	1.29137
	43878	9158	34720	0.97806			48284	8995	39289	1.10677
	45716	8305	37411	1.05386			42914	8928	33986	0.957383
	45603	8476	37127	1.04586			36464	8501	27963	0.787716
	46764	8958	37806	1.06499			46250	10516	35734	1.00662
	39015	8883	30132	0.848816			40100	8135	31965	0.900452
	50185	9603	40582	1.14319			48861	9646	39215	1.10468
	43328	7104	36224	1.02043			48131	10170	37961	1.06936
3	45375	8808	36567	1.03009			35311	8566	26745	0.753405
	54391	10555	43836	1.23486			35501	9578	25923	0.730249
	46578	7960	38618	1.08787			41437	8796	32641	0.919494
	45039	8863	36176	1.01908			33090	8798	24292	0.684304
	44094	8763	35331	0.995272			46327	7259	39068	1.10054
	32606	7951	24655	0.694529			35360	8936	26424	0.744362
	48127	9702	38425	1.08243			38359	8754	29605	0.833971
	43322	9585	33737	0.950369			46439	10308	36131	1.01781
	47699	7714	39985	1.12637		3	47699	7637	40062	1.12854
	43410	9653	33757	0.950932			38332	6448	31884	0.89817
	50912	8829	42083	1.18547			45098	8161	36937	1.04051
	45820	9994	35826	1.00922			48713	9448	39265	1.10609
	41038	8904	32134	0.905212			44713	7544	37169	1.04705
	37288	8184	29104	0.819857			41215	8662	32553	0.917016
	41956	8306	33650	0.947918			43770	8159	35611	1.00316
	37648	8895	28753	0.80997			44487	5707	38780	1.09243
	39094	7979	31115	0.876507			50436	9476	40960	1.15384
	42840	8585	34255	0.964961			46561	8673	37888	1.0673
	42686	8588	34098	0.960538			49007	8065	40942	1.15333
	33665	9939	23726	0.66836			41616	7232	34384	0.968595
	37552	8308	29244	0.823801			40388	10471	29917	0.84276
	43031	9278	33753	0.950819			46940	6604	40336	1.13626
	40563	9001	31562	0.889099			41725	7180	34545	0.97313
	45406	9672	35734	1.00662			43157	8130	35027	0.986708
	49359	8873	40486	1.14049			46614	7886	38728	1.09096
	53598	10125	43473	1.22463			40485	7051	33434	0.941833
	49593	8143	41450	1.16764			44993	8777	36216	1.0202
	59567	10280	49287	1.38841			38967	7317	31650	0.891578
	43212	9923	33289	0.937749			45989	8644	37345	1.05201
	43218	9202	34016	0.958228			43054	8111	34943	0.984342
	45971	8885	37086	1.04471			47185	9298	37887	1.06727
	44383	8746	35637	1.00389			40969	7958	33011	0.929917
	42980	8161	34819	0.980849			46554	7830	38724	1.09085
	41591	8949	32642	0.919523			44906	9021	35885	1.01088
	48246	9648	38598	1.0873			45751	8359	37392	1.05333
	37437	8776	28661	0.807378			41090	7655	33435	0.941861
	41418	9061	32357	0.911494			39358	7878	31480	0.886789
	39227	10032	29195	0.822421			48260	7832	40428	1.13885
	38437	8476	29961	0.843999			34242	8719	25523	0.718981
	39564	7145	32419	0.913241			55186	7655	47531	1.33894
	44341	10133	34208	0.963637
	48079	6673	41406	1.1664				mean	36686.9	1.03347
		mean	35498.9	1

## Sheet: anaphase
ADY661 - Kre28 WT, Mtw1-GFP						ADY663 - Kre28 DZwint, Mtw1-GFP								area: 8x8 pixel
image	signal	background	corrected signal	ratio		image	signal	background	corrected signal	ratio				B&C
1	51111	6672	44439	1.25184		1	45842	6951	38891	1.09556	mean ADY661 metaphase	35498.9		RFP: 200-800
	67779	7164	60615	1.70752			55170	6961	48209	1.35804				GFP: 0-3000
	65344	6311	59033	1.66296			71107	6410	64697	1.82251
	76977	7675	69302	1.95223			67188	4855	62333	1.75592
	60592	5819	54773	1.54295			48692	9047	39645	1.1168
	51794	8674	43120	1.21469			73806	7480	66326	1.8684
	47636	7467	40169	1.13156			73758	6188	67570	1.90344
	64998	7509	57489	1.61946			58203	7796	50407	1.41996
	58120	7225	50895	1.43371			58682	7995	50687	1.42785
	56771	7532	49239	1.38706			64639	6226	58413	1.64549
	72585	7170	65415	1.84274			63705	7255	56450	1.59019
	75229	6484	68745	1.93654			74258	6730	67528	1.90226
	51822	7175	44647	1.2577			70189	5365	64824	1.82609
	59550	7920	51630	1.45441			64763	5606	59157	1.66645
	72587	7249	65338	1.84057			73396	5537	67859	1.91158
	71724	9293	62431	1.75868			62871	6647	56224	1.58383
	68135	7143	60992	1.71814			77332	6623	70709	1.99187
	74300	7854	66446	1.87178			76124	6579	69545	1.95908
	66116	4636	61480	1.73189			75509	7064	68445	1.92809
	65795	8666	57129	1.60932			67398	6952	60446	1.70276
	75817	4988	70829	1.99525			60354	6262	54092	1.52377
	71845	6593	65252	1.83814			57861	8219	49642	1.39841
	56803	7735	49068	1.38224			78908	5330	73578	2.07269
	55543	8521	47022	1.32461			64994	6858	58136	1.63769
2	71438	5184	66254	1.86637			52883	6655	46228	1.30224
	67352	7679	59673	1.68098			53850	8857	44993	1.26745
	66743	5901	60842	1.71391			63221	6207	57014	1.60608
	61302	6421	54881	1.54599			72770	5583	67187	1.89265
	67650	5996	61654	1.73679			59542	8073	51469	1.44988
	57323	7271	50052	1.40996			69358	8485	60873	1.71479
	68957	4841	64116	1.80614			67077	5910	61167	1.72307
	61158	7059	54099	1.52396			78150	6351	71799	2.02257
	63962	6586	57376	1.61628			70135	8001	62134	1.75031
	47250	6984	40266	1.13429			60054	7115	52939	1.49129
	52448	9944	42504	1.19733		2	70909	9337	61572	1.73448
	50017	9842	40175	1.13173			67700	7921	59779	1.68397
	46452	8443	38009	1.07071			68744	5536	63208	1.78056
	55047	8487	46560	1.31159			77012	5141	71871	2.0246
	77404	6396	71008	2.00029			72135	6249	65886	1.856
	61561	6896	54665	1.53991			66993	5767	61226	1.72473
	47616	7586	40030	1.12764			57450	7426	50024	1.40917
	50364	6980	43384	1.22212			66074	7379	58695	1.65343
	68604	4800	63804	1.79735			66006	7761	58245	1.64076
	64318	6541	57777	1.62757			69953	6207	63746	1.79572
	67908	7326	60582	1.70659			67185	7271	59914	1.68777
	63707	6011	57696	1.62529			88472	6373	82099	2.31272
3	56440	7752	48688	1.37154			72894	6890	66004	1.85933
	65588	8742	56846	1.60135			54397	10669	43728	1.23181
	57009	6933	50076	1.41064			65428	8073	57355	1.61569
	60838	6333	54505	1.5354			64541	7369	57172	1.61053
	56316	5936	50380	1.4192			51926	7381	44545	1.25483
	71790	7202	64588	1.81944			66514	5494	61020	1.71893
	82093	6979	75114	2.11596			77756	5926	71830	2.02345
	60581	7643	52938	1.49126			66655	7908	58747	1.6549
	63955	6932	57023	1.60633			54230	5448	48782	1.37419
	70172	7876	62296	1.75487			68659	6849	61810	1.74118
	67172	7714	59458	1.67493			67043	7053	59990	1.68991
	54588	9684	44904	1.26494			68435	7418	61017	1.71884
	69116	5552	63564	1.79059			63448	6319	57129	1.60932
	59710	7396	52314	1.47368			64810	5190	59620	1.67949
	64091	5927	58164	1.63848			61216	7180	54036	1.52219
	69789	7323	62466	1.75966			55126	7981	47145	1.32807
	63660	7348	56312	1.5863			66390	6831	59559	1.67777
	54020	6993	47027	1.32475			69422	5087	64335	1.81231
	56365	8079	48286	1.36021			53506	8346	45160	1.27215
	57953	7383	50570	1.42455			65784	7590	58194	1.63932
	79784	8683	71101	2.00291		3	67672	5440	62232	1.75307
	69959	6947	63012	1.77504			62821	6404	56417	1.58926
	70824	8127	62697	1.76617			57039	6612	50427	1.42052
	64816	6223	58593	1.65056			56969	8770	48199	1.35776
	68909	6264	62645	1.7647			73415	7349	66066	1.86107
	64789	5827	58962	1.66096			62175	9124	53051	1.49444
	70607	7980	62627	1.7642			57010	8026	48984	1.37988
	61390	7082	54308	1.52985			58437	8851	49586	1.39683
	59128	7724	51404	1.44805			61590	6507	55083	1.55168
	63221	7542	55679	1.56847			66809	8655	58154	1.63819
	65975	6173	59802	1.68462			52699	6978	45721	1.28796
	65218	6796	58422	1.64574			55271	8719	46552	1.31137
	66051	6159	59892	1.68715			66105	6065	60040	1.69132
	67084	9417	57667	1.62447			75443	6169	69274	1.95144
	74126	9829	64297	1.81124			66292	8114	58178	1.63887
	61136	7383	53753	1.51422			71877	7632	64245	1.80978
4	71618	6140	65478	1.84451			67087	5584	61503	1.73253
	68718	5342	63376	1.7853			80695	8489	72206	2.03404
	72954	4394	68560	1.93133			75694	7367	68327	1.92477
	69108	6240	62868	1.77099			68428	6526	61902	1.74377
	66958	6166	60792	1.71251			71707	8291	63416	1.78642
	82072	6755	75317	2.12167			52747	6650	46097	1.29855
	70865	7728	63137	1.77856			73812	6846	66966	1.88643
	58602	6100	52502	1.47898			58419	6799	51620	1.45413
	77012	5548	71464	2.01314			72392	6173	66219	1.86538
	63675	7188	56487	1.59123			53530	8057	45473	1.28097
	65974	6810	59164	1.66665			64556	4856	59700	1.68174
	53058	7380	45678	1.28675			60263	6101	54162	1.52574
	61850	8183	53667	1.5118			62771	5850	56921	1.60346
	66324	8512	57812	1.62856			54703	6275	48428	1.36421
	47339	7798	39541	1.11387			76311	7657	68654	1.93398
	49111	8759	40352	1.13671			60593	8088	52505	1.47906
	64925	7282	57643	1.6238			55349	7745	47604	1.341
	67044	7347	59697	1.68166			58997	9112	49885	1.40526
	50068	8097	41971	1.18232		4	61132	7029	54103	1.52408
	60406	7756	52650	1.48315			71138	6198	64940	1.82935
	47988	8300	39688	1.11801			77409	7364	70045	1.97316
	52423	7724	44699	1.25917			65621	5246	60375	1.70076
	57448	6973	50475	1.42188			68853	6062	62791	1.76882
	64715	7209	57506	1.61994			64471	6965	57506	1.61994
	57566	7913	49653	1.39872			62533	8337	54196	1.5267
	58764	7034	51730	1.45723			71135	4331	66804	1.88186
	55628	8031	47597	1.3408			57657	7913	49744	1.40128
	51623	8501	43122	1.21474			62146	6536	55610	1.56653
	64470	8556	55914	1.57509			65380	5602	59778	1.68394
	52033	7050	44983	1.26717			70619	6242	64377	1.8135
	56990	7862	49128	1.38393			56006	8105	47901	1.34937
	67751	6062	61689	1.73777			59813	6901	52912	1.49053
	57651	7215	50436	1.42078			62930	5142	57788	1.62788
	58246	8991	49255	1.38751			76954	8885	68069	1.9175
							46360	8198	38162	1.07502
		mean	55735.5	1.57006			57303	7646	49657	1.39883
							67791	9186	58605	1.6509
							79252	9207	70045	1.97316
							67063	5750	61313	1.72718
							62560	5828	56732	1.59814
							59671	8258	51413	1.4483
							63359	7358	56001	1.57754
							59395	8097	51298	1.44506
							70314	6827	63487	1.78842
							68090	4695	63395	1.78583
							69294	6548	62746	1.76755
							73875	6659	67216	1.89347
							69593	5745	63848	1.79859
							65496	7579	57917	1.63152
							67238	5724	61514	1.73284
							64542	6162	58380	1.64456
							72389	5691	66698	1.87888
							64950	5979	58971	1.66121
							57854	9394	48460	1.36511
								mean	58379.8	1.64455
