# Supplementary material for: The Spc105/Kre28 complex promotes mitotic error correction by outer kinetochore recruitment of Ipl1/Sli15
Source: EMBO J. 2025 Apr 25;44(12):3492–520. doi: 10.1038/s44318-025-00437-w (PMC12170873; doi:10.1038/s44318-025-00437-w)
Supplement: Supplementary file 5 — Source data Fig. 3 [file 44318_2025_437_MOESM5_ESM.zip › Figure3/3A/quantification of Nuf2-GFP signal intensities at metaphase and anaphase KT clusters 22 06 22.xlsx]

## Sheet: metaphase
ADY674 - Kre28 WT, Nuf2-GFP						ADY668 - Kre28 DZwint, Nuf2-GFP								area: 8x8 pixel
image	signal	background	corrected signal	ratio		image	signal	background	corrected signal	ratio				B&C
1	56938	8730	48208	0.935542		1	53042	7620	45422	0.881476				RFP: 200-800
	47133	6539	40594	0.787782			40611	8295	32316	0.627136				GFP: 0-3000
	47675	7752	39923	0.774761			65826	5591	60235	1.16894
	57014	7529	49485	0.960324			66678	6295	60383	1.17181
	48807	8073	40734	0.790499			60398	8304	52094	1.01096
	57609	8284	49325	0.957219			63800	8330	55470	1.07647
	76775	8312	68463	1.32862			80038	7398	72640	1.40968
	71132	8481	62651	1.21583			88840	7106	81734	1.58616
	67111	10591	56520	1.09685			52735	9228	43507	0.844313
	67180	6592	60588	1.17579			66737	9240	57497	1.11581
	71166	6954	64212	1.24612			59827	9768	50059	0.971464
	86079	6932	79147	1.53596			54782	7112	47670	0.925102
	48982	9102	39880	0.773926			80755	7258	73497	1.42631
	50060	8699	41361	0.802667			72708	5006	67702	1.31385
	56785	8063	48722	0.945517			68441	9704	58737	1.13987
	55044	8578	46466	0.901736			75818	7702	68116	1.32188
	66430	9426	57004	1.10624			56056	6858	49198	0.954755
	61186	7272	53914	1.04628			63202	7860	55342	1.07399
	57383	7427	49956	0.969465			60264	7238	53026	1.02904
	67784	9082	58702	1.13919			61126	7123	54003	1.048
	49700	6870	42830	0.831175			63098	7733	55365	1.07443
	53668	7314	46354	0.899563			53466	8163	45303	0.879167
	66453	7620	58833	1.14174			88954	9277	79677	1.54624
	77586	8121	69465	1.34806			76769	9834	66935	1.29897
	63944	8730	55214	1.0715			59122	8488	50634	0.982622
	75434	6018	69416	1.34711			60479	8253	52226	1.01352
	50134	8803	41331	0.802085			55839	8517	47322	0.918348
	40943	8279	32664	0.63389			53020	8716	44304	0.85978
	56370	7213	49157	0.953959			75893	7604	68289	1.32524
	60679	7510	53169	1.03182			59323	7343	51980	1.00874
	59594	10058	49536	0.961314			51805	6418	45387	0.880797
	57064	9381	47683	0.925354			53580	6701	46879	0.909751
	56495	7622	48873	0.948448			53204	8039	45165	0.876489
	55605	6051	49554	0.961663			54495	7324	47171	0.915418
2	60599	8416	52183	1.01268			61963	8375	53588	1.03995
	64160	7498	56662	1.0996			49473	9663	39810	0.772568
	62995	8132	54863	1.06469			65099	6527	58572	1.13667
	64243	9305	54938	1.06615			55434	8963	46471	0.901834
	59780	7622	52158	1.0122			68049	6954	61095	1.18563
	59796	8591	51205	0.993703			63127	6086	57041	1.10696
	71550	8612	62938	1.2214			56494	6490	50004	0.970396
	64386	7698	56688	1.10011			73629	8063	65566	1.2724
	65006	9058	55948	1.08575			40143	6849	33294	0.646116
	62147	8572	53575	1.0397			56260	8424	47836	0.928323
	62249	8895	53354	1.03541		2	51947	7515	44432	0.862264
	67377	9055	58322	1.13182			48499	8493	40006	0.776371
	63657	8248	55409	1.07529			70699	6014	64685	1.2553
	60314	8303	52011	1.00934			36367	8390	27977	0.542932
	62720	7870	54850	1.06444			48758	7449	41309	0.801658
	64896	7489	57407	1.11406			47556	6163	41393	0.803288
	55636	8914	46722	0.906705			63794	7644	56150	1.08967
	62391	7413	54978	1.06692			73055	7971	65084	1.26304
	54430	8471	45959	0.891897			66080	6511	59569	1.15602
	58381	8195	50186	0.973928			65689	8775	56914	1.10449
	54201	9597	44604	0.865602			61809	8279	53530	1.03882
	45868	9113	36755	0.713281			54050	7939	46111	0.894847
	53664	7545	46119	0.895002			50963	6619	44344	0.860556
	50777	8066	42711	0.828866			62319	4498	57821	1.1221
3	69809	8983	60826	1.18041			50473	8836	41637	0.808023
	49910	8513	41397	0.803366			48061	7373	40688	0.789606
	64016	7029	56987	1.10591			58916	7583	51333	0.996187
	52509	6642	45867	0.890112			53270	7326	45944	0.891606
	64028	7667	56361	1.09376			58812	7530	51282	0.995198
	59863	8726	51137	0.992384			38075	7594	30481	0.591526
	54969	8831	46138	0.895371			59397	8937	50460	0.979246
	68696	7246	61450	1.19252			50685	7260	43425	0.842722
	62183	7405	54778	1.06304			70352	8013	62339	1.20977
	73063	6602	66461	1.28977			71896	7251	64645	1.25452
	41665	8285	33380	0.647785			54611	8449	46162	0.895837
	49697	8141	41556	0.806451			48726	8521	40205	0.780233
	59688	9012	50676	0.983437			48761	8493	40268	0.781456
	44412	7397	37015	0.718327			52281	7820	44461	0.862827
	61127	9842	51285	0.995256			74367	5928	68439	1.32815
	51923	8336	43587	0.845866			76520	10479	66041	1.28162
	75083	6841	68242	1.32433			69524	8784	60740	1.17874
	66926	7833	59093	1.14678			64057	7721	56336	1.09328
4	51097	8975	42122	0.817435			67801	6225	61576	1.19497
	36546	9622	26924	0.522497			69573	7285	62288	1.20878
	51512	6127	45385	0.880758			53466	8180	45286	0.878837
	53857	8789	45068	0.874606			52015	8426	43589	0.845904
	53332	8010	45322	0.879536			53000	7423	45577	0.884484
	54867	8927	45940	0.891529			62191	7155	55036	1.06805
	62419	8022	54397	1.05565			68118	5772	62346	1.20991
	53238	7844	45394	0.880933			58721	7604	51117	0.991996
	62606	6934	55672	1.08039			55863	8060	47803	0.927683
	56451	9369	47082	0.913691			67071	7464	59607	1.15676
	60656	7942	52714	1.02299			49921	6758	43163	0.837637
	52310	7155	45155	0.876295			43177	6478	36699	0.712194
	55357	8213	47144	0.914894			59728	9705	50023	0.970765
	55183	6794	48389	0.939055			64007	8897	55110	1.06949
	55274	8783	46491	0.902222		3	63723	9115	54608	1.05974
	53206	8151	45055	0.874354			58206	9225	48981	0.950544
	50238	6030	44208	0.857917			95864	9642	86222	1.67326
	57214	7972	49242	0.955609			69399	8102	61297	1.18955
	62975	10366	52609	1.02095			69809	8496	61313	1.18986
	47418	7619	39799	0.772354			76011	7914	68097	1.32152
	56914	9537	47377	0.919416			60141	6690	53451	1.03729
	57703	10037	47666	0.925024			62878	6831	56047	1.08767
	65070	7143	57927	1.12415		4	67532	7870	59662	1.15782
	66083	8170	57913	1.12388			66485	8396	58089	1.1273
	51756	8755	43001	0.834493			63504	7709	55795	1.08278
	69169	6880	62289	1.2088			61516	7987	53529	1.0388
	78086	9577	68509	1.32951			55838	8266	47572	0.9232
	74492	7370	67122	1.30259			61530	7366	54164	1.05113
	64665	8691	55974	1.08625			60418	7501	52917	1.02693
	73071	7358	65713	1.27525			57426	8769	48657	0.944256
	57763	8503	49260	0.955958			54936	7313	47623	0.92419
	56492	7641	48851	0.948021			50447	6997	43450	0.843207
	59439	6712	52727	1.02324			59685	8230	51455	0.998555
	73205	6804	66401	1.2886			56251	7751	48500	0.941209
	69228	7546	61682	1.19702			60293	7347	52946	1.02749
	70157	9351	60806	1.18002			59313	7710	51603	1.00143
	55987	8532	47455	0.920929			71631	7408	64223	1.24634
	60353	6328	54025	1.04843			71255	5635	65620	1.27345
	57795	6772	51023	0.990171			53710	7219	46491	0.902222
	56623	7605	49018	0.951262			56050	6611	49439	0.959432
	54678	8063	46615	0.904628
	55781	7485	48296	0.93725				mean	53135.7	1.03117
		mean	51529.5	1

## Sheet: anaphase
ADY674 - Kre28 WT, Nuf2-GFP						ADY668 - Kre28 DZwint, Nuf2-GFP								area: 8x8 pixel
image	signal	background	corrected signal	ratio		image	signal	background	corrected signal	ratio				B&C
1	74644	6666	67978	1.31921		1	89909	2681	87228	1.69278				RFP: 200-800
	80790	8087	72703	1.4109			116074	4795	111279	2.15952				GFP: 0-3000
	111804	7862	103942	2.01714			109251	3119	106132	2.05964	mean metaphase ADY674	51529.5
	87128	6589	80539	1.56297			89884	5029	84855	1.64673
	86976	8679	78297	1.51946			102415	5060	97355	1.88931
	85778	8115	77663	1.50716			100331	5332	94999	1.84359
	59708	7923	51785	1.00496			132117	7686	124431	2.41475
	58669	10500	48169	0.934786			70889	7421	63468	1.23168
	61406	7722	53684	1.04181			98477	9192	89285	1.7327
	70404	8144	62260	1.20824			77947	7749	70198	1.36229
	89975	7806	82169	1.5946		2	88909	6063	82846	1.60774
	108943	5776	103167	2.0021			81857	7634	74223	1.4404
	79348	7389	71959	1.39646			100988	7489	93499	1.81448
	64480	7775	56705	1.10044			102765	8878	93887	1.82201
	82374	5980	76394	1.48253			146390	6192	140198	2.72073
	89467	6947	82520	1.60141			197115	7655	189460	3.67673
	73250	7720	65530	1.2717			73269	8280	64989	1.2612
	84138	7921	76217	1.4791			104464	7006	97458	1.89131
	59685	9906	49779	0.96603			66190	9114	57076	1.10764
	63683	7826	55857	1.08398			54289	7548	46741	0.907073
2	79027	9116	69911	1.35672		3	68004	7457	60547	1.175
	69155	8312	60843	1.18074			97904	7702	90202	1.75049
	77225	5209	72016	1.39757		4	79941	7170	72771	1.41222
	77498	6520	70978	1.37743			87242	6555	80687	1.56584
	97407	5455	91952	1.78445			72083	7353	64730	1.25617
	93728	6981	86747	1.68344			91257	4610	86647	1.6815
	84395	7954	76441	1.48344			97962	6121	91841	1.7823
	94606	7811	86795	1.68438			96570	6856	89714	1.74102
	69172	8827	60345	1.17108			112042	3764	108278	2.10128
	91851	8823	83028	1.61127			93196	6546	86650	1.68156
	78637	7210	71427	1.38614			76633	6304	70329	1.36483
	82230	6429	75801	1.47102			62786	6287	56499	1.09644
	55612	9540	46072	0.89409			84386	8397	75989	1.47467
	83337	9109	74228	1.4405			95896	6808	89088	1.72887
	74559	6948	67611	1.31208		5	108676	4706	103970	2.01768
	90957	6817	84140	1.63285			107644	6364	101280	1.96548
	80852	7657	73195	1.42045			100257	5703	94554	1.83495
	96149	5665	90484	1.75597			115876	3875	112001	2.17353
	82231	4674	77557	1.5051			108581	5398	103183	2.00241
	88523	5765	82758	1.60603			101151	5531	95620	1.85564
	96213	5581	90632	1.75884			60281	6917	53364	1.0356
	112223	7105	105118	2.03996			58644	7923	50721	0.984311
	58283	9256	49027	0.951436			94814	5260	89554	1.73792
	74162	7358	66804	1.29642			90176	5608	84568	1.64116
	83716	8286	75430	1.46382		6	42188	8107	34081	0.661389
	94027	6561	87466	1.6974			63535	9726	53809	1.04424
	86780	8226	78554	1.52445			87515	4968	82547	1.60194
	89765	9454	80311	1.55855			89192	6357	82835	1.60753
3	90162	5637	84525	1.64032			57586	8405	49181	0.954425
	100755	6039	94716	1.83809			54085	8647	45438	0.881787
	64051	8560	55491	1.07688			90254	6413	83841	1.62705
	69206	8010	61196	1.18759			90886	7452	83434	1.61915
	79776	4832	74944	1.45439		7	96873	6429	90444	1.75519
	91880	5882	85998	1.66891			79889	7165	72724	1.41131
	94528	7503	87025	1.68884			101850	6559	95291	1.84925
	80646	6021	74625	1.4482			92145	6498	85647	1.6621
	71867	8143	63724	1.23665			53772	8064	45708	0.887026
	76522	5758	70764	1.37327			52437	8380	44057	0.854987
	80555	7480	73075	1.41812			89485	7620	81865	1.5887
	86386	6117	80269	1.55773			73217	8443	64774	1.25703
	77937	7827	70110	1.36058			79405	5977	73428	1.42497
	84900	8601	76299	1.48069			91665	5623	86042	1.66976
	83585	7819	75766	1.47034			111003	4955	106048	2.05801
	89861	8141	81720	1.58589			93162	3616	89546	1.73776
	96781	6203	90578	1.75779			92862	7491	85371	1.65674
	95025	7210	87815	1.70417			96116	7995	88121	1.71011
	97242	8980	88262	1.71285		8	84720	5977	78743	1.52812
	92690	7543	85147	1.65239			62284	7417	54867	1.06477
	105819	6821	98998	1.92119			67646	7770	59876	1.16198
	95238	6466	88772	1.72274			72027	9383	62644	1.21569
4	84545	7309	77236	1.49887			87435	7382	80053	1.55354
	89226	5190	84036	1.63083			111095	8326	102769	1.99437
	75032	7318	67714	1.31408			77864	9571	68293	1.32532
	74131	7866	66265	1.28596			72262	6712	65550	1.27209
	94611	4796	89815	1.74298		9	85877	4356	81521	1.58203
	95867	7105	88762	1.72255			83277	5778	77499	1.50397
	88118	5269	82849	1.6078			89237	5974	83263	1.61583
	89283	5378	83905	1.62829			79917	6936	72981	1.4163
	74227	8136	66091	1.28259			84539	7113	77426	1.50256
	66970	7382	59588	1.15639			74394	9799	64595	1.25355
	72306	6664	65642	1.27387			68253	8359	59894	1.16233
	77048	7768	69280	1.34447			70284	8057	62227	1.2076
	74353	7082	67271	1.30549			87193	8181	79012	1.53334
	93035	8400	84635	1.64246			82421	7946	74475	1.44529
	91879	5252	86627	1.68112			77142	7780	69362	1.34606
	88996	4408	84588	1.64155			84056	8061	75995	1.47479
	98301	4143	94158	1.82727			109898	6388	103510	2.00875
	87772	6782	80990	1.57172			95677	7969	87708	1.70209
	55944	7589	48355	0.938395			96176	6739	89437	1.73565
	76727	6988	69739	1.35338			95223	5563	89660	1.73998
	70720	7618	63102	1.22458		10	67987	5399	62588	1.21461
	72941	7647	65294	1.26712			109578	5143	104435	2.0267
	92017	5545	86472	1.67811			74970	8419	66551	1.29151
	86776	6979	79797	1.54857			88678	8725	79953	1.5516
	88408	2721	85687	1.66287			87015	5253	81762	1.5867
	89179	6098	83081	1.6123			94108	7690	86418	1.67706
	63056	7173	55883	1.08449			116588	5178	111410	2.16206
	71785	6810	64975	1.26093			81110	7135	73975	1.43559
	70746	8210	62536	1.2136			101969	6681	95288	1.84919
	77478	7605	69873	1.35598			73649	6786	66863	1.29757
5	83746	6092	77654	1.50698			96395	6129	90266	1.75174
	66975	6586	60389	1.17193			101351	8458	92893	1.80272
	84397	9835	74562	1.44698			86321	9979	76342	1.48152
	83772	7553	76219	1.47913			94756	6813	87943	1.70665
	94519	5491	89028	1.72771			96873	6897	89976	1.74611
	81224	7225	73999	1.43605			92709	6859	85850	1.66604
	81925	6675	75250	1.46033			80303	8878	71425	1.3861
	86590	5996	80594	1.56404			71157	6302	64855	1.2586
	89902	6203	83699	1.62429
	81468	7229	74239	1.44071				mean	81636.8	1.58427
		mean	75479	1.46477
