# Supplementary material for: The Spc105/Kre28 complex promotes mitotic error correction by outer kinetochore recruitment of Ipl1/Sli15
Source: EMBO J. 2025 Apr 25;44(12):3492–520. doi: 10.1038/s44318-025-00437-w (PMC12170873; doi:10.1038/s44318-025-00437-w)
Supplement: Supplementary file 5 — Source data Fig. 3 [file 44318_2025_437_MOESM5_ESM.zip › Figure3/3B/quantification of Kre28-GFP signal intensities at metaphase and anaphase KT clusters 16 08 22.xlsx]

## Sheet: metaphase
ADY712 - Kre28 WT-GFP						ADY714 - Kre28 DZwint-GFP								area: 8x8 pixel
image	signal	background	corrected signal	ratio		image	signal	background	corrected signal	ratio				B&C
1	46792	8098	38694	1.23689		1	26231	7616	18615	0.595045				RFP: 200-800
	30873	8518	22355	0.714598			21879	9932	11947	0.381897				GFP: 0-3000
	46047	9104	36943	1.18092			22877	9724	13153	0.420448
	40370	7166	33204	1.0614			22248	8826	13422	0.429046
	34844	8589	26255	0.839265			23682	9014	14668	0.468876
	41084	7381	33703	1.07735			26441	9756	16685	0.533351
	38541	7161	31380	1.00309			22752	9944	12808	0.409419
	40208	8233	31975	1.02211			23030	8982	14048	0.449057
	43080	9505	33575	1.07326			26902	9752	17150	0.548215
	40412	7913	32499	1.03886			21750	9146	12604	0.402898
	38140	8407	29733	0.950442			31110	8556	22554	0.720959
	39177	9016	30161	0.964124			28150	9978	18172	0.580884
	28928	8285	20643	0.659872			33852	9771	24081	0.769771
	29627	8836	20791	0.664603			21448	9784	11664	0.37285
	44728	7227	37501	1.19875			23318	9981	13337	0.426329
	47257	7632	39625	1.26665			30353	8628	21725	0.694459
2	42342	11047	31295	1.00037		2	29658	8884	20774	0.66406
	35048	9365	25683	0.82098			33042	10117	22925	0.732818
	28513	9024	19489	0.622984			22543	9543	13000	0.415557
	39719	10795	28924	0.924582			23623	8952	14671	0.468972
	32182	8890	23292	0.74455			26231	9090	17141	0.547928
	44816	10351	34465	1.1017			22813	8368	14445	0.461748
	40308	8088	32220	1.02994			28103	9798	18305	0.585136
	33987	8770	25217	0.806084			28041	9068	18973	0.606489
	45458	9111	36347	1.16186			24531	9238	15293	0.488855
	42236	8250	33986	1.08639			25205	8469	16736	0.534981
	44452	9003	35449	1.13316			22508	9333	13175	0.421151
	44304	8623	35681	1.14058			17451	10291	7160	0.228876
	45660	10321	35339	1.12964			22666	8232	14434	0.461396
	44376	8514	35862	1.14636			26336	8784	17552	0.561066
	41524	9684	31840	1.01779			31074	8732	22342	0.714182
	36657	8995	27662	0.884241			27619	8755	18864	0.603005
	50682	8678	42004	1.3427			23133	8354	14779	0.472424
	34856	8285	26571	0.849366			23851	9730	14121	0.451391
	43775	8356	35419	1.1322			22766	8644	14122	0.451423
	45019	9910	35109	1.12229			28897	9461	19436	0.621289
	36665	10252	26413	0.844315		3	22529	8812	13717	0.438476
	38241	9572	28669	0.916431			20747	9047	11700	0.374001
3	35209	8432	26777	0.855951			33021	9459	23562	0.753181
	37720	8988	28732	0.918444			25866	9178	16688	0.533447
	42049	8902	33147	1.05957			31430	9040	22390	0.715717
	41961	8639	33322	1.06517			27342	7676	19666	0.628642
	39774	9449	30325	0.969366			24276	8576	15700	0.501865
	33685	9200	24485	0.782685			26329	7627	18702	0.597826
	37683	8863	28820	0.921257			30834	8698	22136	0.707597
	29262	8156	21106	0.674672			33853	9087	24766	0.791668
	43359	7178	36181	1.15656			24011	10020	13991	0.447235
	55202	8950	46252	1.47849			17093	7919	9174	0.293255
	37608	9371	28237	0.902621			22566	8444	14122	0.451423
	36821	9056	27765	0.887533			20906	9117	11789	0.376846
	46174	10129	36045	1.15221		4	26850	9551	17299	0.552978
	39225	6784	32441	1.03701			27662	8998	18664	0.596612
	40227	9376	30851	0.98618			30680	8970	21710	0.69398
	32750	9622	23128	0.739307			28422	8989	19433	0.621193
	43902	8047	35855	1.14614			24557	7733	16824	0.537794
	44761	8729	36032	1.1518			27686	8334	19352	0.618604
	42176	8680	33496	1.07073			29509	9658	19851	0.634555
	53285	8674	44611	1.42603			32325	9727	22598	0.722366
	36225	7925	28300	0.904635			22737	10085	12652	0.404433
	46156	9210	36946	1.18101			27534	8793	18741	0.599073
	41165	9180	31985	1.02243			20946	8549	12397	0.396281
	49533	10067	39466	1.26157			19506	8503	11003	0.351721
	37945	7988	29957	0.957603			31554	7513	24041	0.768492
	38360	9140	29220	0.934044			22966	9966	13000	0.415557
4	47548	8436	39112	1.25025			20405	8304	12101	0.386819
	38199	8402	29797	0.952488			22938	9123	13815	0.441609
	34159	7387	26772	0.855791			17651	9374	8277	0.264582
	41421	9690	31731	1.01431			21155	9650	11505	0.367768
	38771	9506	29265	0.935482			23620	9513	14107	0.450943
	41045	9391	31654	1.01185			20506	9599	10907	0.348652
	32149	8481	23668	0.756569			24217	9793	14424	0.461076
	38839	8479	30360	0.970485			22066	10616	11450	0.36601
	47290	7239	40051	1.28027			21562	8307	13255	0.423708
	38126	8339	29787	0.952168			22759	7807	14952	0.477954
	33665	8849	24816	0.793266			27995	9546	18449	0.589739
	35495	8432	27063	0.865093			26867	8676	18191	0.581492
	40256	8945	31311	1.00088			23427	8973	14454	0.462035
	39083	8221	30862	0.986532			24749	8771	15978	0.510751
	39395	10146	29249	0.934971		5	28365	7816	20549	0.656867
	36569	9965	26604	0.850421			29189	9714	19475	0.622536
	40702	8645	32057	1.02473			27973	8273	19700	0.629728
	37263	9148	28115	0.898721			30226	10311	19915	0.636601
	53180	9299	43881	1.4027			25891	8317	17574	0.561769
	41118	8743	32375	1.0349			20248	10147	10101	0.322888
	43800	9239	34561	1.10477			23597	7705	15892	0.508002
	48064	8131	39933	1.27649			22978	10157	12821	0.409835
	44477	9052	35425	1.13239			32397	9346	23051	0.736846
	39003	8815	30188	0.964987			25082	8902	16180	0.517208
	34827	8509	26318	0.841279			32795	8015	24780	0.792115
	40676	7527	33149	1.05964			26486	9554	16932	0.541247
	41866	9196	32670	1.04433			27843	8411	19432	0.621161
	43484	8325	35159	1.12389			30048	8441	21607	0.690687
5	37021	6890	30131	0.963165		6	23548	9732	13816	0.441641
	40139	9804	30335	0.969686			23146	9472	13674	0.437102
	42615	7299	35316	1.12891			21218	8598	12620	0.40341
	40159	9017	31142	0.995482			22618	7787	14831	0.474086
	33657	11365	22292	0.712584			26632	9165	17467	0.558348
	36164	8024	28140	0.899521			21467	9451	12016	0.384102
	41760	8029	33731	1.07824			24362	8882	15480	0.494832
	42409	8915	33494	1.07067			30918	9234	21684	0.693149
	47391	8910	38481	1.23008			31673	9222	22451	0.717667
	45303	8284	37019	1.18335			29540	8447	21093	0.674257
	43496	8772	34724	1.10998			29452	9845	19607	0.626756
	39459	9084	30375	0.970964			21627	9663	11964	0.38244
	36828	8908	27920	0.892488			21031	9494	11537	0.368791
	36467	7642	28825	0.921417			22073	8667	13406	0.428535
	37583	8416	29167	0.93235		7	22101	9135	12966	0.41447
	36509	8650	27859	0.890538			28565	8835	19730	0.630687
	38440	11013	27427	0.876729			30861	10198	20663	0.660512
	32845	8574	24271	0.775845			34516	8471	26045	0.832552
	31673	7928	23745	0.75903			27441	8433	19008	0.607608
	32309	8358	23951	0.765615			22637	10043	12594	0.402579
							23617	8368	15249	0.487448
		mean	31283.3	1			22244	9026	13218	0.422525
							23615	9997	13618	0.435312
							25146	7713	17433	0.557262
							24815	8363	16452	0.525903
							35361	9646	25715	0.822003
							22790	8370	14420	0.460948
							22396	9489	12907	0.412584
								mean	16517.4	0.527993

## Sheet: anaphase
ADY712 - Kre28 WT-GFP						ADY714 - Kre28 DZwint-GFP								area: 8x8 pixel
image	signal	background	corrected signal	ratio		image	signal	background	corrected signal	ratio				B&C
1	54924	7118	47806	1.52816		1	41286	6849	34437	1.10081				RFP: 200-800
	55824	7792	48032	1.53539			28181	7368	20813	0.665306				GFP: 0-3000
	47549	8587	38962	1.24546			33326	7563	25763	0.823538
	61373	8193	53180	1.69995			34059	9460	24599	0.786329		mean ADY712 metaphase
	36403	6954	29449	0.941364			35272	7664	27608	0.882515		31283.3
	39932	7719	32213	1.02972			40118	6646	33472	1.06996
	44596	6890	37706	1.20531			39581	8155	31426	1.00456
	51897	7164	44733	1.42993			45943	7719	38224	1.22186
	54124	8905	45219	1.44547			32743	8207	24536	0.784315
	55249	7278	47971	1.53344			39834	10417	29417	0.940341
	54406	8078	46328	1.48092			36498	7373	29125	0.931007
	54368	5554	48814	1.56038			31774	9997	21777	0.696122
	49642	8216	41426	1.32422			28082	7031	21051	0.672914
	67767	4637	63130	2.01801			26956	8409	18547	0.592872
	55851	8961	46890	1.49888		2	46032	6649	39383	1.25891
	58696	7895	50801	1.6239			42491	6207	36284	1.15985
	60940	7357	53583	1.71283			19546	7312	12234	0.391071
	55166	8108	47058	1.50425			26238	9379	16859	0.538913
	54774	6446	48328	1.54485			29634	7542	22092	0.706191
	50271	5861	44410	1.41961			37234	7389	29845	0.954022
	56138	7677	48461	1.5491			24651	8999	15652	0.50033
	55011	9063	45948	1.46877			31627	10034	21593	0.69024
	53483	7461	46022	1.47113		3	34351	7758	26593	0.850069
	49169	8315	40854	1.30594			31886	7761	24125	0.771177
	48494	5550	42944	1.37274			39197	6736	32461	1.03765
	46339	8981	37358	1.19418			36635	8102	28533	0.912083
2	48842	8121	40721	1.30168			31962	6843	25119	0.802952
	46849	7860	38989	1.24632			29505	7538	21967	0.702195
	55063	5621	49442	1.58046		4	26006	7902	18104	0.578711
	57420	7161	50259	1.60657			31648	8233	23415	0.748482
	50241	6324	43917	1.40385			42179	6749	35430	1.13255
	42864	10597	32267	1.03144			40942	7326	33616	1.07457
	62853	7206	55647	1.77881			29279	7484	21795	0.696697
	56219	7982	48237	1.54194			23909	8117	15792	0.504806
	48166	8084	40082	1.28126			32964	6785	26179	0.836835
	61040	6023	55017	1.75867			29681	7882	21799	0.696825
	49411	9138	40273	1.28736			41713	7169	34544	1.10423
	67443	6491	60952	1.94839			36554	7087	29467	0.941939
	51101	6527	44574	1.42485			44117	6999	37118	1.18651
	57514	8252	49262	1.5747			40929	8016	32913	1.05209
	55040	8024	47016	1.50291			24074	7733	16341	0.522355
	49380	7931	41449	1.32495			37084	7232	29852	0.954246
	72494	6178	66316	2.11985		5	25488	8153	17335	0.554129
	68215	6474	61741	1.97361			30705	6513	24192	0.773319
	51149	7036	44113	1.41011			29167	9375	19792	0.632669
	54232	6753	47479	1.51771			16810	9764	7046	0.225232
	45437	7125	38312	1.22468			31613	6386	25227	0.806404
	44394	9409	34985	1.11833			39189	6730	32459	1.03758
	50739	8819	41920	1.34001			30654	6859	23795	0.760629
	56286	8726	47560	1.5203			22453	8815	13638	0.435951
	68463	7122	61341	1.96082			18889	7999	10890	0.348109
	65764	7184	58580	1.87256			22659	9603	13056	0.417347
3	61276	6031	55245	1.76596			32063	8784	23279	0.744134
	52184	8537	43647	1.39522			26862	8881	17981	0.574779
	54780	7326	47454	1.51691		6	31355	7664	23691	0.757304
	74724	10080	64644	2.0664			43802	7615	36187	1.15675
	68229	6015	62214	1.98873			52539	7936	44603	1.42578
	63588	6231	57357	1.83347			49449	7723	41726	1.33381
	57920	7180	50740	1.62195			26918	7076	19842	0.634268
	53986	7929	46057	1.47225			19894	7957	11937	0.381577
	60475	6991	53484	1.70966			29240	7488	21752	0.695322
	70734	7092	63642	2.03437			30357	8006	22351	0.71447
	68884	5261	63623	2.03377		7	33130	9167	23963	0.765999
	61869	7254	54615	1.74582			30329	8643	21686	0.693213
	63596	6536	57060	1.82397			35972	9432	26540	0.848375
	64545	6731	57814	1.84808			29216	8824	20392	0.651849
	56700	6818	49882	1.59452			29145	8242	20903	0.668183
	69872	5858	64014	2.04627			36852	8021	28831	0.921609
	70003	6941	63062	2.01583		8	32785	9110	23675	0.756793
	60850	6823	54027	1.72702			34960	7017	27943	0.893223
	62779	4934	57845	1.84907			33938	8528	25410	0.812254
	62846	6642	56204	1.79661			29262	7969	21293	0.68065
	56404	7217	49187	1.57231			29320	8275	21045	0.672722
	54913	8015	46898	1.49914			25732	7906	17826	0.569824
	52955	8207	44748	1.43041			31963	9772	22191	0.709355
	76778	8485	68293	2.18305			34570	7166	27404	0.875994
	66314	8864	57450	1.83644
	56569	8358	48211	1.54111				mean	24865.5	0.794849
	64248	8184	56064	1.79214
	62954	6017	56937	1.82004
	72392	6750	65642	2.09831
	64598	5849	58749	1.87797
	55502	7547	47955	1.53293
	54580	8190	46390	1.4829
	60725	7157	53568	1.71235
	62167	8274	53893	1.72274
4	56050	7967	48083	1.53702
	61696	8178	53518	1.71075
	58416	6887	51529	1.64717
	69913	7418	62495	1.99771
	58959	7870	51089	1.63311
	50247	7373	42874	1.37051
	55882	5966	49916	1.59561
	58978	7208	51770	1.65487
	51407	7876	43531	1.39151
	48191	5818	42373	1.35449
	52487	6468	46019	1.47104
	49004	7436	41568	1.32876
	45725	5129	40596	1.29769
	56124	7197	48927	1.564
	53003	8872	44131	1.41069
	52806	7708	45098	1.4416
	71392	7567	63825	2.04022
	55262	7086	48176	1.53999
	60397	9144	51253	1.63835
	69439	8195	61244	1.95772
	57910	10713	47197	1.50869
	62198	7580	54618	1.74591
	44630	7725	36905	1.1797
	56174	7941	48233	1.54181
		mean	49724.2	1.58948
