# Supplementary material for: The Spc105/Kre28 complex promotes mitotic error correction by outer kinetochore recruitment of Ipl1/Sli15
Source: EMBO J. 2025 Apr 25;44(12):3492–520. doi: 10.1038/s44318-025-00437-w (PMC12170873; doi:10.1038/s44318-025-00437-w)
Supplement: Supplementary file 5 — Source data Fig. 3 [file 44318_2025_437_MOESM5_ESM.zip › Figure3/3B/quantification of Spc105-GFP signals at metaphase and anaphase KT clusters 14 04 2022.xlsx]

## Sheet: metaphase
ADY638 - Kre28 WT						ADY639 - Kre28 WT						ADY641 - Kre28 DZwint						ADY642 - Kre28 DZwint						area: 8x8 pixel
image	signal	background	corrected signal	ratio		image	signal	background	corrected signal	ratio		image	signal	background	corrected signal	ratio		image	signal	background	corrected signal	ratio		B&C
1	42459	8785	33674			1	81373	9024	72349			1	37953	9727	28226			1	41886	10106	31780			RFP: 200-800
	55662	8201	47461				72425	6842	65583				46056	9949	36107				40379	9672	30707			GFP: 0-3000
	58796	7028	51768				73563	11385	62178				37286	9248	28038				39315	10143	29172
	83241	8812	74429				68833	6087	62746				39355	9678	29677				37157	10059	27098
	82834	10341	72493				78705	9444	69261				52915	8927	43988				51840	8757	43083
	60685	7980	52705				87585	4958	82627				62813	9278	53535				64928	10048	54880
	74161	8993	65168				86579	8737	77842				47012	9533	37479				59828	8844	50984
	70157	9872	60285				63661	8580	55081				49936	9566	40370				44850	8882	35968
	75070	7678	67392				72711	9595	63116				53627	9123	44504				43609	10715	32894
	67011	10688	56323				86335	8778	77557				48335	9266	39069				39047	8229	30818
	74301	9947	64354				73537	8565	64972				59123	8883	50240				42130	8696	33434
	58978	9229	49749				85675	7902	77773				45134	8811	36323				49301	10945	38356
	57173	7547	49626				60580	8330	52250				35371	9528	25843				47278	8531	38747
	57320	9634	47686				55511	8849	46662				39741	8187	31554				56372	9909	46463
2	65157	8408	56749				65737	8649	57088				40275	8744	31531				43271	9617	33654
	67369	11016	56353				65939	7250	58689				47163	9941	37222				38669	8951	29718
	57875	11050	46825				68680	9587	59093				55449	7622	47827				39895	9419	30476
	51861	10458	41403				65753	9821	55932				62338	6350	55988				40669	10960	29709
	74927	10334	64593			2	52337	8551	43786				43469	9929	33540				54223	9907	44316
	60710	10270	50440				65418	9926	55492				60010	10798	49212				45006	9056	35950
	54653	9751	44902				67561	12665	54896				58647	8128	50519				50597	9450	41147
	54931	8972	45959				46512	10589	35923				52784	8993	43791				45271	8563	36708
	57205	9907	47298				57684	6917	50767				39597	12372	27225				49713	7448	42265
	71450	9683	61767				67470	10157	57313				39010	9193	29817				43567	8900	34667
	67100	8944	58156				61621	5086	56535				41498	10448	31050				56167	7725	48442
	67874	9718	58156				64995	8480	56515				50156	9345	40811				64940	7186	57754
	62095	8366	53729				67932	6990	60942				78636	9959	68677				42649	10555	32094
	55166	9736	45430				71580	8551	63029				69273	7595	61678				32379	8629	23750
	41808	10913	30895				74685	8444	66241				42437	10410	32027				36755	11495	25260
	63521	9041	54480				77917	5802	72115				50349	7595	42754				35439	10606	24833
3	102138	8526	93612				56606	7526	49080				42791	9954	32837				40510	10527	29983
	82910	6518	76392				47258	9980	37278				43822	8354	35468				53020	9038	43982
	66205	10631	55574				67266	8759	58507				46410	9837	36573			2	60391	8408	51983
	52599	7770	44829				80634	8555	72079				50035	7409	42626				66206	10861	55345
	68640	8882	59758				88309	6945	81364				64227	8501	55726				59034	7578	51456
	70180	8868	61312				68878	10684	58194				35929	9357	26572				50548	8207	42341
	65735	8292	57443			3	78281	6105	72176				32603	8770	23833				41736	10238	31498
	90762	9169	81593				68510	7771	60739				46498	9366	37132				46283	10377	35906
	65210	10762	54448				74784	9943	64841				39027	10441	28586				50203	9734	40469
	65327	9341	55986				65789	7909	57880				43899	7408	36491				41347	9903	31444
	64504	11216	53288				64164	7807	56357			2	43263	10298	32965				49084	8112	40972
	60501	10507	49994				68567	8856	59711				44947	9599	35348				42879	8458	34421
	66248	8123	58125				73619	7836	65783				39353	9966	29387				35578	11364	24214
	58884	7888	50996				78332	8538	69794				47204	8967	38237				39685	10036	29649
	62447	8174	54273				66070	10551	55519				49519	9550	39969				60606	10538	50068
	72482	9490	62992				88722	7256	81466				53389	9369	44020				53625	7962	45663
	78339	9768	68571				70071	7516	62555				40794	10808	29986				52256	9045	43211
	57057	8260	48797				67206	10405	56801				35335	8179	27156				51781	9423	42358
	67986	9833	58153				57012	6962	50050				38803	9949	28854				48980	9771	39209
	77016	9250	67766				66124	6311	59813				42361	9250	33111				59839	10077	49762
	69831	10927	58904				77945	7101	70844				58242	9397	48845				51792	9399	42393
	92461	8613	83848				63628	7780	55848				38079	10601	27478				53476	8836	44640
	74142	7340	66802				61130	10457	50673				41814	9135	32679				41486	10206	31280
	72739	8525	64214				74010	8487	65523				38296	10093	28203				38330	10030	28300
	65434	10324	55110				59055	9845	49210			3	35309	10598	24711			3	92406	7908	84498
	63935	7842	56093				60104	10147	49957				27237	10488	16749				73515	9278	64237
	73393	9785	63608				77433	8114	69319				46037	10689	35348				71635	10557	61078
	70945	8453	62492				70867	8306	62561				30234	10072	20162				64879	6729	58150
	75901	10222	65679				57634	7294	50340				54736	7051	47685				46420	10020	36400
	74591	10354	64237				67677	7857	59820				76694	8033	68661				56750	10624	46126
	76451	9293	67158				57627	9132	48495				67009	10378	56631				45778	8703	37075
	73909	8993	64916				62495	10248	52247				50596	7619	42977				62699	8262	54437
	51313	11890	39423				76641	7793	68848				60697	10496	50201				51537	9964	41573
	44235	8229	36006				62815	7836	54979				49291	9626	39665				45469	8562	36907
4	57580	7380	50200				73200	7637	65563				37348	9368	27980				57915	8476	49439
	52913	8550	44363				73816	9567	64249				43212	9149	34063				37920	10432	27488
	74094	8331	65763				87826	11281	76545				47097	8724	38373				52792	10459	42333
	40666	8340	32326				58311	10439	47872				59442	9433	50009				49779	8809	40970
	52148	9180	42968				68985	7620	61365				42043	8047	33996				47646	10092	37554
	64017	5922	58095				78411	8305	70106				44275	10879	33396				49227	9102	40125
	60428	8925	51503				68612	9332	59280				38323	8312	30011				36141	9804	26337
	57134	10062	47072				61745	8372	53373				39808	9604	30204				38931	8068	30863
	55448	8405	47043				73598	10575	63023				39011	11940	27071				51887	11587	40300
	58833	8997	49836				64001	9443	54558				52460	9205	43255				50213	8371	41842
	55219	10515	44704				94289	6059	88230				39181	9805	29376			4	56137	7204	48933
	42223	8870	33353				124360	8977	115383				46284	9655	36629				53402	8049	45353
	70933	10286	60647				67845	8173	59672				54003	9210	44793				40543	9192	31351
	54739	7562	47177				76769	8463	68306				60714	9380	51334				35792	11039	24753
	56147	11039	45108				68947	7827	61120				59729	9771	49958				44760	9885	34875
	62044	7077	54967				86039	9019	77020				59277	10426	48851				50865	11039	39826
	48797	10104	38693				71377	7715	63662				44163	7931	36232				45599	9849	35750
	88129	9491	78638				56653	7280	49373				61460	8613	52847				40171	9810	30361
	34976	11515	23461				62224	8282	53942				54453	10451	44002			5	55379	7370	48009
	60475	10418	50057				60262	8140	52122				48248	7463	40785				62003	10987	51016
	78949	9452	69497			4	53533	10849	42684			4	40844	9382	31462				56209	8121	48088
	76764	7503	69261				63048	9147	53901				51204	10772	40432				81608	8313	73295
	44717	10173	34544				70598	6612	63986				55457	9304	46153				63546	7638	55908
	68106	10329	57777				80213	7915	72298				52466	8783	43683				62012	8833	53179
	59843	8866	50977				72740	7790	64950				55627	7141	48486				46787	10486	36301
	60007	8662	51345				55580	8916	46664				57439	7298	50141				41466	9866	31600
	51885	8986	42899				60331	8740	51591				52864	9813	43051				41717	9897	31820
	67192	11815	55377				64439	9288	55151				54302	9347	44955				35378	7653	27725
	68028	9487	58541				87285	8987	78298				48649	11048	37601				49771	7860	41911
	68179	5529	62650				67751	7668	60083				43046	9465	33581				44371	8064	36307
	66009	9452	56557				76289	9478	66811				48958	10354	38604				51762	10264	41498
	51731	8073	43658				64574	9053	55521				48515	9037	39478				54340	9302	45038
	58308	8197	50111				54159	8333	45826				70780	10080	60700			6	46999	6461	40538
	67250	6838	60412				66213	7599	58614				55575	8324	47251				38140	10905	27235
	59309	9515	49794				82015	11300	70715				75892	7683	68209				53134	10434	42700
	58448	9312	49136				73067	8218	64849				57083	7879	49204				55574	8676	46898
	66401	10299	56102				73792	7365	66427				50785	9303	41482				46217	10473	35744
	63063	7261	55802				73784	8760	65024				50297	8738	41559				43997	9579	34418
	89673	7656	82017			5	71740	7461	64279				35971	9406	26565				51294	9422	41872
	82945	9636	73309				63372	8027	55345				46613	10478	36135				53648	9686	43962
	63599	6973	56626				64724	8880	55844				49132	9208	39924				34848	9859	24989
	52245	9893	42352				55674	7509	48165				53966	8930	45036				43051	9271	33780
	55333	8803	46530				83398	9369	74029				43370	8924	34446				47371	11939	35432
	71773	10107	61666				70228	7199	63029				41514	11375	30139				37845	10860	26985
	68108	8168	59940				57066	6842	50224				43958	7539	36419				50672	8814	41858
	63540	9348	54192				70685	10688	59997				44710	11255	33455				50546	7483	43063
	62588	8954	53634				67634	7714	59920				43490	8019	35471				43424	10211	33213
	64895	8663	56232				72369	9765	62604				48842	8518	40324				53432	9213	44219
	59194	8050	51144				65082	9445	55637				55011	8978	46033				30858	9288	21570
	54312	7991	46321				75525	9223	66302				51336	11298	40038				38036	9284	28752
	68673	8882	59791				73543	8741	64802
	66559	8431	58128				66124	9367	56757					mean	39269.1					mean	39592.4
	54548	8831	45717
	69866	9229	60637					mean	61190.5
	73042	10651	62391
	71884	8706	63178
		mean	55390.5
				mean	normalized to WT
		WT	ADY638 (Mat a)	55390.5	1
			ADY639 (Mat a)	61190.5	1
		DZwint	ADY641 (Mat a)	39269.1	0.70895
			ADY642 (Mat a)	39592.4	0.647035

## Sheet: anaphase
ADY638 - Kre28 WT						ADY639 - Kre28 WT						ADY641 - Kre28 DZwint						ADY642 - Kre28 DZwint						area: 8x8 pixel
image	signal	background	corrected signal	ratio		image	signal	background	corrected signal	ratio		image	signal	background	corrected signal	ratio		image	signal	background	corrected signal	ratio		B&C
1	97386	8329	89057			1	54521	11732	42789			1	48003	7676	40327			1	69124	8945	60179			RFP: 200-800
	66986	9979	57007				66200	11670	54530				50498	8414	42084				77455	6695	70760			GFP: 0-3000
	84590	7817	76773				117817	4356	113461				39050	8014	31036				76878	5700	71178
	88968	6307	82661				106872	7896	98976				28935	8526	20409				55893	8694	47199
	116450	6070	110380				107850	5983	101867				55447	8972	46475				79622	4752	74870
	128490	7558	120932				103671	7634	96037				49452	8597	40855				93985	6635	87350
	125825	6560	119265				92912	7747	85165				45805	8465	37340				60303	5896	54407
	114668	8065	106603				102019	8809	93210				44452	8842	35610				79526	6108	73418
	99024	9343	89681				76868	8469	68399				55446	9104	46342				58805	6658	52147
	124771	8087	116684				74993	10898	64095				52551	10091	42460				69824	7511	62313
	68828	10186	58642				59531	8355	51176			2	49766	6591	43175				60235	8974	51261
	65690	10667	55023				56614	8176	48438				39990	7943	32047				86665	7607	79058
	121485	10367	111118			2	110205	4877	105328				51966	10470	41496				39560	9078	30482
	100809	9123	91686				117063	7610	109453				79465	8225	71240				45598	7749	37849
	132097	6695	125402				86676	9500	77176				70735	5917	64818				52087	10259	41828
	112652	8271	104381				58852	9240	49612				71542	8910	62632				34696	9497	25199
	122844	6818	116026				178883	3522	175361				57951	7809	50142				56420	8077	48343
	128076	7261	120815				193765	3497	190268				62054	8324	53730				49267	8781	40486
	103557	7958	95599				122327	5370	116957				70887	8857	62030				81147	8264	72883
	116982	9231	107751				117036	5847	111189				80362	8175	72187				74680	9836	64844
2	123515	5241	118274				74670	8349	66321				66150	8364	57786				65662	8027	57635
	116950	7995	108955				66372	8112	58260				75119	8851	66268				66928	9378	57550
	92440	6756	85684				70861	7680	63181				92530	7076	85454				50211	10347	39864
	128322	6936	121386				103500	6535	96965				76788	6334	70454				42779	8539	34240
	130238	6424	123814			3	67031	5104	61927				47675	9962	37713				55593	8181	47412
	103267	8911	94356				76475	7874	68601				43723	11327	32396				75732	8063	67669
	119095	6352	112743				114431	7634	106797				46777	7446	39331				55170	9970	45200
	137805	7120	130685				121258	5219	116039				43413	7828	35585				54365	8878	45487
	82295	8199	74096				69159	8349	60810				55885	9862	46023			2	64540	6500	58040
	133374	8245	125129				105076	6424	98652				65327	5549	59778				70438	7789	62649
	104754	9118	95636				70498	6833	63665				63206	9438	53768				71977	9114	62863
	77122	9404	67718				78546	5468	73078				49695	12071	37624				57772	7395	50377
	113909	7964	105945				68352	8323	60029				68337	7553	60784				66416	5455	60961
	121362	8724	112638				75612	8297	67315				58682	8243	50439				56768	8502	48266
	78814	7755	71059				119890	7052	112838			3	72761	7599	65162				70598	10060	60538
	84872	6443	78429				81158	7652	73506				57530	9386	48144				82968	7867	75101
	117267	7431	109836				120248	6941	113307				58449	6829	51620				31267	10191	21076
	109068	6483	102585				113253	5940	107313				48473	8026	40447				78899	9939	68960
	127607	6879	120728				103916	7041	96875				68580	8203	60377				54502	7574	46928
	117330	6806	110524				106076	4571	101505				68740	8456	60284				60481	9584	50897
	122782	8275	114507				99179	8725	90454				92543	8960	83583				56685	9341	47344
	125513	7155	118358				100426	8096	92330				74620	7828	66792				69880	7158	62722
3	85693	9306	76387				104417	7922	96495				56341	9715	46626				45642	14811	30831
	91224	9451	81773				89578	6131	83447				38660	9250	29410				57741	10107	47634
	86721	8271	78450				106326	5939	100387				50874	11876	38998				81062	7977	73085
	95716	9037	86679				107138	5446	101692				78145	10762	67383				97147	9234	87913
	84780	8686	76094				147666	8494	139172				99490	6515	92975				60832	8106	52726
	115086	6229	108857				104371	7081	97290				77493	6505	70988				65963	9251	56712
	115431	9773	105658				142723	5239	137484				47589	12790	34799				44795	7710	37085
	105097	7958	97139				114465	3726	110739				56000	9352	46648				63214	11746	51468
	95677	8961	86716				112451	7429	105022				61053	9478	51575				62381	8217	54164
	98278	7018	91260				100528	9293	91235				63610	8691	54919				55804	8699	47105
	80550	9205	71345				123479	5581	117898				63801	8431	55370				38987	9378	29609
	91833	8668	83165				78444	7481	70963				73908	7224	66684				50907	7332	43575
4	109108	7823	101285				84224	8184	76040			4	48081	7539	40542			3	68032	7262	60770
	92045	10340	81705				126383	6366	120017				66911	10879	56032				64822	9472	55350
	104387	8126	96261				102634	7866	94768				57103	10505	46598				43970	8037	35933
	99838	9059	90779				134849	7894	126955				40870	12335	28535				40398	11248	29150
	118562	6765	111797				134680	4007	130673				50773	8476	42297				55106	10942	44164
	84246	10322	73924				106606	4928	101678				62447	8386	54061				61301	7811	53490
	89644	9391	80253				129426	4495	124931				91393	9719	81674				59533	8366	51167
	84824	9999	74825				127630	4219	123411				56843	7331	49512				82181	8434	73747
	94842	8127	86715			4	84394	8075	76319				47315	9808	37507				73893	6137	67756
	90783	7848	82935				80916	6683	74233				52957	9402	43555				72623	9833	62790
	98378	8789	89589				110780	4711	106069				47815	7213	40602				76227	6155	70072
	102259	7610	94649				105543	4633	100910				52892	8536	44356				81740	7182	74558
	123478	9341	114137				91453	8844	82609				61662	10263	51399				64372	7358	57014
	117519	7611	109908				78479	10241	68238				76365	8489	67876				72706	6564	66142
	94384	10005	84379				86930	7998	78932				90637	5912	84725				66404	4562	61842
	89907	8666	81241				98720	7559	91161				97551	5914	91637				56998	9190	47808
	123429	8626	114803				106354	8211	98143				71537	8663	62874				80820	8446	72374
	128651	9352	119299				107426	9979	97447				54800	9702	45098				68517	7119	61398
	106335	8503	97832				122593	5152	117441			5	58505	7731	50774				60195	9851	50344
	111604	6527	105077				117804	5627	112177				69420	7227	62193				70132	9299	60833
	84935	9743	75192				129085	5618	123467				44305	8349	35956			4	49963	8766	41197
	89228	6968	82260				103038	6746	96292				49344	10238	39106				51992	12326	39666
	103224	7950	95274				110584	11465	99119				62011	6239	55772				52751	10873	41878
	74254	11977	62277				108755	5649	103106				73774	7534	66240				29665	9378	20287
	98062	9724	88338				111965	8284	103681				43253	10194	33059				29283	8083	21200
	69361	8407	60954				100735	7873	92862				64641	6537	58104				36875	9920	26955
5	84743	7692	77051				101694	4959	96735				49192	8843	40349			5	56897	6506	50391
	108877	8398	100479				122530	6290	116240				56311	8093	48218				58291	8026	50265
	100059	7301	92758				117433	6445	110988				70629	6355	64274				66356	9988	56368
	91464	8025	83439				126377	4905	121472				82848	9476	73372				68637	7905	60732
	102723	8947	93776				84544	7868	76676				53997	8287	45710				50390	8450	41940
	96113	7759	88354				94987	8948	86039				60867	7900	52967				51124	8745	42379
	113212	8102	105110			5	83007	6652	76355				44829	7244	37585				53868	6359	47509
	107284	7067	100217				85727	7642	78085				52656	6626	46030				42211	7629	34582
	115206	10467	104739				65929	7857	58072				51410	11168	40242				73190	6707	66483
	89421	10507	78914				76107	8142	67965				53773	7537	46236				76066	7697	68369
	122269	6531	115738				78947	7085	71862				50367	8655	41712				48770	7479	41291
	110162	8663	101499				93965	5843	88122				83236	5651	77585				56848	7909	48939
6	101803	5221	96582				117357	3441	113916				35778	9253	26525				78001	7114	70887
	114723	6415	108308				124904	4668	120236				40155	9495	30660				53655	7151	46504
	112459	8965	103494				62682	10157	52525				34107	10270	23837				65121	4077	61044
	94869	9978	84891				66287	10450	55837				43805	10901	32904				53955	5172	48783
	97945	9165	88780				129860	7388	122472				53222	7064	46158				36454	7836	28618
	109945	7452	102493				101094	7820	93274				42516	8103	34413				50559	9054	41505
	148368	7333	141035				112527	7718	104809				67021	6653	60368			6	70648	7280	63368
	126793	8073	118720				111247	5929	105318				66360	9579	56781				48125	10115	38010
							98044	5513	92531				94026	6829	87197				61633	8074	53559
		mean	96441.6				117285	7107	110178				83379	6604	76775				50342	10729	39613
							69118	10571	58547				72119	9094	63025				65847	7534	58313
							102094	7286	94808				53478	7926	45552				67820	6172	61648
							94410	23984	70426				54512	7740	46772				46141	9867	36274
							86688	6970	79718				64112	8194	55918				45274	9194	36080
													39532	10975	28557				80045	10996	69049
								mean	93386.5				53390	9720	43670				59637	12755	46882
																			62143	8800	53343
														mean	51352.8				70228	7383	62845
																			78392	6693	71699
																			88854	9439	79415
																			100954	5477	95477
																			74580	9815	64765
																			35195	11364	23831
																			34175	11102	23073
																			39141	17792	21349
																			31045	10647	20398
																			54607	9289	45318
																			46971	8532	38439
																			31457	10859	20598
																			32233	12345	19888
																			39398	6776	32622
																			47354	8896	38458
																				mean	51601
