# Supplementary material for: The Spc105/Kre28 complex promotes mitotic error correction by outer kinetochore recruitment of Ipl1/Sli15
Source: EMBO J. 2025 Apr 25;44(12):3492–520. doi: 10.1038/s44318-025-00437-w (PMC12170873; doi:10.1038/s44318-025-00437-w)
Supplement: Supplementary file 6 — Source data Fig. 4 [file 44318_2025_437_MOESM6_ESM.zip]

Archive with 17 entries (14 files):
- Figure4/4B/
- Figure4/4B/Blot_anti_Flag.tif
- Figure4/4B/Blot_anti_Flag-Marker.tif
- Figure4/4B/Blot_anti_HA.tif
- Figure4/4B/Blot_anti-HA_Marker.tif
- Figure4/4B/Blot_aPgk1 .tif
- Figure4/4B/Blot_aPgk1_Marker.tif
- Figure4/4C/
- Figure4/4C/information on SDA 20 09 23.docx
- Figure4/4C/WholeMount_lowerPlate_30C.tif
- Figure4/4C/WholeMount_lowerPlate_30C_benomyl.tif
- Figure4/4C/WholeMount_upperPlate_30C.tif
- Figure4/4C/WholeMount_upperPlate_30C_benomyl.tif
- Figure4/4D/
- Figure4/4D/20230908 scoring of chromosome segregation after nocodazole wash out.xlsx
- Figure4/4D/20230918 scoring of chromosome segregation after nocodazole wash out 18 09 23.xlsx
- Figure4/4D/20230925 scoring of chromosome segregation after nocodazole wash out 25 09 23.xlsx
