# Supplementary material for: The Spc105/Kre28 complex promotes mitotic error correction by outer kinetochore recruitment of Ipl1/Sli15
Source: EMBO J. 2025 Apr 25;44(12):3492–520. doi: 10.1038/s44318-025-00437-w (PMC12170873; doi:10.1038/s44318-025-00437-w)
Supplement: Supplementary file 6 — Source data Fig. 4 [file 44318_2025_437_MOESM6_ESM.zip › Figure4/4D/20230908 scoring of chromosome segregation after nocodazole wash out.xlsx]

## Sheet: Tabelle1
Kre28 wt					Kre28 delta Zwint						Kre28 wt Fusion 1
movie	segregation	missegregation			movie	segregation	missegregation			movie	segregation	missegregation
1	71	1			4	10	47			7	77	2
2	84	2			5	12	37			8	73	5
3	78	4			6	11	58			9	92	5
sum	233	7	240		sum	33	142	175		sum	242	12	254
percentage	97.0833	2.91667			percentage	18.8571	81.1429			percentage	95.2756	4.72441
Kre28 wt Fusion 2					Kre28 delta Zwint Fusion 1					Kre28 delta Zwint Fusion 2
movie	segregation	missegregation			movie	segregation	missegregation			movie	segregation	missegregation
10	103	6			13	18	15			16	24	14
11	97	6			14	26	19			17	21	19
12	102	3			15	25	26			18	36	20
sum	302	15	317		sum	69	60	129		sum	81	53	134
percentage	95.2681	4.73186			percentage	53.4884	46.5116			percentage	60.4478	39.5522
