# Supplementary material for: The Spc105/Kre28 complex promotes mitotic error correction by outer kinetochore recruitment of Ipl1/Sli15
Source: EMBO J. 2025 Apr 25;44(12):3492–520. doi: 10.1038/s44318-025-00437-w (PMC12170873; doi:10.1038/s44318-025-00437-w)
Supplement: Supplementary file 6 — Source data Fig. 4 [file 44318_2025_437_MOESM6_ESM.zip › Figure4/4D/20230918 scoring of chromosome segregation after nocodazole wash out 18 09 23.xlsx]

## Sheet: Tabelle1
Kre28 wt					Kre28 delta Zwint						Kre28 wt Fusion 1
movie	segregation	missegregation			movie	segregation	missegregation			movie	segregation	missegregation
1	78	0			4	6	32			7	72	0
2	64	0			5	15	34			8	54	1
3	65	5			6	10	33			9	63	3
sum	207	5	212		sum	31	99	130		sum	189	4	193
percentage	97.6415	2.35849			percentage	23.8462	76.1538			percentage	97.9275	2.07254
Kre28 wt Fusion 2					Kre28 delta Zwint Fusion 1					Kre28 delta Zwint Fusion 2
movie	segregation	missegregation			movie	segregation	missegregation			movie	segregation	missegregation
10	81	1			13	28	19			16	37	14
11	78	2			14	29	14			17	24	13
12	68	2			15	27	19			18	21	4
sum	227	5	232		sum	84	52	136		sum	82	31	113
percentage	97.8448	2.15517			percentage	61.7647	38.2353			percentage	72.5664	27.4336
