# Supplementary material for: The Spc105/Kre28 complex promotes mitotic error correction by outer kinetochore recruitment of Ipl1/Sli15
Source: EMBO J. 2025 Apr 25;44(12):3492–520. doi: 10.1038/s44318-025-00437-w (PMC12170873; doi:10.1038/s44318-025-00437-w)
Supplement: Supplementary file 6 — Source data Fig. 4 [file 44318_2025_437_MOESM6_ESM.zip › Figure4/4D/20230925 scoring of chromosome segregation after nocodazole wash out 25 09 23.xlsx]

## Sheet: Tabelle1
Kre28 wt					Kre28 delta Zwint						Kre28 wt Fusion 1
movie	segregation	missegregation			movie	segregation	missegregation			movie	segregation	missegregation
1	86	10			4	22	51			7	79	8
2	89	3			5	17	50			8	92	5
3	85	10			6	22	49			9	122	4
sum	260	23	283		sum	61	150	211		sum	293	17	310
percentage	91.8728	8.12721			percentage	28.91	71.09			percentage	94.5161	5.48387
Kre28 wt Fusion 2					Kre28 delta Zwint Fusion 1					Kre28 delta Zwint Fusion 2
movie	segregation	missegregation			movie	segregation	missegregation			movie	segregation	missegregation
10	95	2			13	32	31			16	45	25
11	99	4			14	43	22			17	40	30
12	98	3			15	46	32			18	48	29
sum	292	9	301		sum	121	85	206		sum	133	84	217
percentage	97.01	2.99003			percentage	58.7379	41.2621			percentage	61.2903	38.7097
