# Supplementary material for: The Spc105/Kre28 complex promotes mitotic error correction by outer kinetochore recruitment of Ipl1/Sli15
Source: EMBO J. 2025 Apr 25;44(12):3492–520. doi: 10.1038/s44318-025-00437-w (PMC12170873; doi:10.1038/s44318-025-00437-w)
Supplement: Supplementary file 7 — Source data Fig. 5 [file 44318_2025_437_MOESM7_ESM.zip]

Archive with 49 entries (43 files):
- Figure5/5A/
- Figure5/5A/gelfiltration KMN full_gel.psd
- Figure5/5A/Purification KMN full_gel.psd
- Figure5/5B/
- Figure5/5B/76464.meta.txt
- Figure5/5B/76464.tif
- Figure5/5B/76465.meta.txt
- Figure5/5B/76465.tif
- Figure5/5B/76466.meta.txt
- Figure5/5B/76466.tif
- Figure5/5B/76649.meta.txt
- Figure5/5B/76649.tif
- Figure5/5B/76650.meta.txt
- Figure5/5B/76650.tif
- Figure5/5B/76651.meta.txt
- Figure5/5B/76651.tif
- Figure5/5B/76652.meta.txt
- Figure5/5B/76652.tif
- Figure5/5B/76653.meta.txt
- Figure5/5B/76653.tif
- Figure5/5B/76654.meta.txt
- Figure5/5B/76654.tif
- Figure5/5B/76655.meta.txt
- Figure5/5B/76655.tif
- Figure5/5B/76656.meta.txt
- Figure5/5B/76656.tif
- Figure5/5B/76657.meta.txt
- Figure5/5B/76657.tif
- Figure5/5B/76658.meta.txt
- Figure5/5B/76658.tif
- Figure5/5B/content.txt
- Figure5/5C/
- Figure5/5C/Blot_His.tif
- Figure5/5C/Gel_Coomassie.tif
- Figure5/5D/
- Figure5/5D/Blot_His_elution.tif
- Figure5/5D/Blot_His_elution_marker.tif
- Figure5/5D/Blot_His_input.tif
- Figure5/5D/Blot_His_input_marker.tif
- Figure5/5D/Gel_Coomassie.tif
- Figure5/5E/
- Figure5/5E/Blot_His.tif
- Figure5/5E/Blot_His_marker.tif
- Figure5/5E/Gel_Coomassie.tif
- Figure5/5F/
- Figure5/5F/Blot Flag_marker.tif
- Figure5/5F/Blot_Flag.tif
- Figure5/5F/Blot_Strep.tif
- Figure5/5F/Blot_Strep_marker.tif
