# Supplementary material for: The Spc105/Kre28 complex promotes mitotic error correction by outer kinetochore recruitment of Ipl1/Sli15
Source: EMBO J. 2025 Apr 25;44(12):3492–520. doi: 10.1038/s44318-025-00437-w (PMC12170873; doi:10.1038/s44318-025-00437-w)
Supplement: Supplementary file 7 — Source data Fig. 5 [file 44318_2025_437_MOESM7_ESM.zip › Figure5/5B/76652.meta.txt]

---------------------------------------
 76652.tif 
---------------------------------------
 Title : 	KMN_11_4_2014_04.tif
 Experiment : 	Run2 - Rotary Shadowing of KMN and KM
 Project : 	Rotary metal shadowing EM analysis of KMN
 Description : 	(empty)
 Label : 	No label
 Technique : 	Rotary shadowing

 Indicated Magnification :  71000x
 High tension :  80 kV
 Image geometry : 3180 x 2457 pixel, 16 bit/pixel
 Pixel size : 	  0.468/0.468 nm/pixel
 Camera :  Morada

 Original file :  KMN_11_4_2014_04.tif, 14.9 MByte
 Imported by : 	  Marlene Brandstetter on 04. Nov '14, 12:52
 Reference date : 04. Nov '14
---------------------------------------
 Annotations : 
---------------------------------------
 (There are no annotations on this image)
---------------------------------------
