# Supplementary material for: The Spc105/Kre28 complex promotes mitotic error correction by outer kinetochore recruitment of Ipl1/Sli15
Source: EMBO J. 2025 Apr 25;44(12):3492–520. doi: 10.1038/s44318-025-00437-w (PMC12170873; doi:10.1038/s44318-025-00437-w)
Supplement: Supplementary file 7 — Source data Fig. 5 [file 44318_2025_437_MOESM7_ESM.zip › Figure5/5B/content.txt]

---------------------------------------
 Exported ZIP file by MIMAS - 0.3.3
---------------------------------------
 User: Stefan Westermann
 Date: Sun May 17 2015, 17:33:18 (CEST) 
---------------------------------------
 CONTENTS:

- - - Image : KMN_10_23_2014_01.tif, 76464.tif (Metadata: 76464.meta.txt)
- - - Image : KMN_10_23_2014_02.tif, 76465.tif (Metadata: 76465.meta.txt)
- - - Image : KMN_10_23_2014_03.tif, 76466.tif (Metadata: 76466.meta.txt)
- - - Image : KM_10_23_2014_04.tif, 76467.tif (Metadata: 76467.meta.txt)
- - - Image : KM_10_23_2014_05.tif, 76468.tif (Metadata: 76468.meta.txt)
- - - Image : KMN_11_4_2014_01.tif, 76649.tif (Metadata: 76649.meta.txt)
- - - Image : KMN_11_4_2014_02.tif, 76650.tif (Metadata: 76650.meta.txt)
- - - Image : KMN_11_4_2014_03.tif, 76651.tif (Metadata: 76651.meta.txt)
- - - Image : KMN_11_4_2014_04.tif, 76652.tif (Metadata: 76652.meta.txt)
- - - Image : KMN_11_4_2014_05.tif, 76653.tif (Metadata: 76653.meta.txt)
- - - Image : KMN_11_4_2014_06.tif, 76654.tif (Metadata: 76654.meta.txt)
- - - Image : KMN_11_4_2014_07.tif, 76655.tif (Metadata: 76655.meta.txt)
- - - Image : KMN_11_4_2014_08.tif, 76656.tif (Metadata: 76656.meta.txt)
- - - Image : KMN_11_4_2014_09.tif, 76657.tif (Metadata: 76657.meta.txt)
- - - Image : KMN_11_4_2014_10.tif, 76658.tif (Metadata: 76658.meta.txt)
- - - Image : KM_11_4_2014_01.tif, 76659.tif (Metadata: 76659.meta.txt)
- - - Image : KM_11_4_2014_02.tif, 76660.tif (Metadata: 76660.meta.txt)
- - - Image : KM_11_4_2014_03.tif, 76661.tif (Metadata: 76661.meta.txt)
- - - Image : KM_11_4_2014_04.tif, 76662.tif (Metadata: 76662.meta.txt)
- - - Image : KM_11_4_2014_05.tif, 76663.tif (Metadata: 76663.meta.txt)
- - - Image : KM_11_4_2014_06.tif, 76664.tif (Metadata: 76664.meta.txt)
- - - Image : KM_11_4_2014_07.tif, 76665.tif (Metadata: 76665.meta.txt)
---------------------------------------
