# Supplementary material for: The Spc105/Kre28 complex promotes mitotic error correction by outer kinetochore recruitment of Ipl1/Sli15
Source: EMBO J. 2025 Apr 25;44(12):3492–520. doi: 10.1038/s44318-025-00437-w (PMC12170873; doi:10.1038/s44318-025-00437-w)
Supplement: Supplementary file 8 — Source data Fig. 7 [file 44318_2025_437_MOESM8_ESM.zip]

Archive with 22 entries (18 files):
- Figure7/7D/
- Figure7/7D/PullDown_Coomassie.tif
- Figure7/7D/PullDown_HisBlot_Input.tif
- Figure7/7D/PullDown_HisBlot_Input_marker.tif
- Figure7/7D/PullDown_HisBlot_PullDown.tif
- Figure7/7D/PullDown_HisBlot_PullDown_marker.tif
- Figure7/7E/
- Figure7/7E/DissectionPlate_Sli154E.tif
- Figure7/7E/DissectionPlate_Sli15deltaN.tif
- Figure7/7E/DissectionPlate_Sli15deltaN4E.tif
- Figure7/7E/DissectionPlate_Sli15wt.tif
- Figure7/7F/
- Figure7/7F/Linescan_Sli15_4E.csv
- Figure7/7F/Linescan_Sli15_deltaN.csv
- Figure7/7F/Linescan_Sli15_deltaN4E.csv
- Figure7/7F/Linescan_Sli15_wt.csv
- Figure7/7F/WholeMount_Sli15_4E.tif
- Figure7/7F/WholeMount_Sli15_deltaN.tif
- Figure7/7F/WholeMount_Sli15_deltaN4E.tif
- Figure7/7F/WholeMount_Sli15_wt.tif
- Figure7/7G/
- Figure7/7G/7G_rawData.xlsx
