# Supplementary material for: The Spc105/Kre28 complex promotes mitotic error correction by outer kinetochore recruitment of Ipl1/Sli15
Source: EMBO J. 2025 Apr 25;44(12):3492–520. doi: 10.1038/s44318-025-00437-w (PMC12170873; doi:10.1038/s44318-025-00437-w)
Supplement: Supplementary file 8 — Source data Fig. 7 [file 44318_2025_437_MOESM8_ESM.zip › Figure7/7F/Linescan_Sli15_4E.csv]

Distance	Mtw1-mCherry	Sli15-mNeonGreen
0.000	122.044	664.129
0.064	125.902	675.509
0.128	129.275	694.992
0.193	129.933	674.332
0.257	128.951	632.015
0.321	126.033	648.013
0.385	128.426	663.156
0.450	134.085	698.371
0.514	139.803	727.426
0.578	149.503	716.430
0.642	146.226	724.806
0.706	141.995	685.554
0.771	134.856	654.733
0.835	132.708	659.230
0.899	124.597	686.900
0.963	120.789	664.973
1.028	120.151	705.300
1.092	124.232	706.179
1.156	123.366	669.084
1.220	126.338	655.956
1.284	129.967	670.063
1.349	130.416	678.385
1.413	139.710	695.200
1.477	152.377	735.659
1.541	150.428	676.853
1.605	136.303	642.114
1.670	137.352	688.192
1.734	131.875	733.426
1.798	133.376	757.782
1.862	139.236	821.668
1.927	141.832	842.927
1.991	136.745	835.113
2.055	127.550	867.748
2.119	131.708	873.787
2.183	136.710	895.049
2.248	139.768	911.364
2.312	153.901	869.627
2.376	168.616	902.392
2.440	149.542	913.230
2.505	144.295	903.350
2.569	171.011	905.028
2.633	247.846	925.902
2.697	474.286	933.974
2.761	893.123	891.189
2.826	1181.271	937.135
2.890	1080.377	1086.791
2.954	801.427	1261.330
3.018	499.018	1326.427
3.083	274.627	1261.439
3.147	219.210	1152.880
3.211	190.513	1133.516
3.275	179.953	1228.949
3.339	184.085	1448.226
3.404	188.809	1744.780
3.468	188.508	2129.599
3.532	173.408	2194.061
3.596	151.762	1885.321
3.660	136.739	1446.535
3.725	141.740	1264.356
3.789	156.467	1236.060
3.853	162.460	1222.353
3.917	162.306	1262.807
3.982	153.982	1264.767
4.046	145.964	1282.268
4.110	139.993	1323.840
4.174	132.071	1315.434
4.238	137.723	1235.650
4.303	149.326	1194.456
4.367	160.601	1116.758
4.431	155.962	988.488
4.495	150.131	960.935
4.560	152.457	945.269
4.624	163.017	989.656
4.688	180.372	1026.432
4.752	174.945	1075.089
4.816	159.827	1032.448
4.881	156.882	957.561
4.945	142.336	956.678
5.009	139.620	949.615
5.073	143.270	961.212
5.138	153.164	983.978
5.202	151.786	972.552
5.266	138.845	974.681
5.330	138.447	974.024
5.394	150.332	1033.034
5.459	150.560	1079.734
5.523	131.970	1138.206
5.587	123.968	1161.268
5.651	128.938	1217.606
5.715	131.801	1522.008
5.780	156.461	1672.757
5.844	169.928	1651.391
5.908	147.060	1590.012
5.972	125.283	1541.928
6.037	119.582	1546.034
6.101	121.981	1721.107
6.165	131.546	1915.883
6.229	134.128	1953.251
6.293	130.473	2016.745
6.358	128.880	2161.172
6.422	123.889	2459.120
6.486	129.058	2588.384
6.550	135.536	2435.684
6.615	134.245	2153.764
6.679	140.687	2086.887
6.743	148.691	2222.148
6.807	147.111	2014.532
6.871	142.897	1712.265
6.936	128.340	1437.548
7.000	125.718	1394.184
7.064	128.609	1571.570
7.128	125.226	1747.172
7.193	122.102	1791.387
7.257	119.965	1610.637
7.321	127.142	1541.176
7.385	142.185	1450.337
7.449	151.089	1307.645
7.514	147.424	1142.557
7.578	135.595	1053.262
7.642	128.076	977.775
7.706	125.935	1002.411
7.770	132.568	995.079
7.835	139.829	932.491
7.899	149.942	950.934
7.963	158.581	908.595
8.027	146.457	890.986
8.092	131.011	922.692
8.156	123.950	960.384
8.220	118.160	955.932
8.284	126.890	905.005
8.348	136.997	918.065
8.413	137.086	951.555
8.477	137.979	939.441
8.541	147.266	936.418
8.605	154.291	830.951
8.670	160.135	769.652
8.734	177.972	780.212
8.798	180.575	807.549
8.862	175.453	825.407
8.926	163.691	884.574
8.991	137.292	955.961
9.055	131.341	1033.874
9.119	135.892	1143.374
9.183	130.366	1226.446
9.248	124.092	1281.534
9.312	127.066	1223.061
9.376	132.482	1206.761
9.440	143.574	1331.360
9.504	137.848	1399.389
9.569	135.667	1472.491
9.633	130.889	1477.906
9.697	133.522	1545.521
9.761	129.960	1608.978
9.826	124.575	1586.714
9.890	132.776	1399.217
9.954	166.325	1287.421
10.018	251.369	1225.632
10.082	459.661	1065.520
10.147	688.046	920.884
10.211	744.199	859.728
10.275	612.939	843.347
10.339	367.620	830.147
10.403	216.269	824.518
10.468	161.967	811.369
10.532	150.213	818.682
10.596	159.504	845.920
10.660	169.149	825.842
10.725	173.441	798.277
10.789	161.911	721.487
10.853	139.342	702.772
10.917	133.289	669.429
10.981	127.409	658.868
11.046	124.070	689.760
11.110	126.718	721.500
11.174	135.743	716.534
11.238	137.408	695.787
11.303	136.948	674.542
11.367	132.819	675.739
11.431	132.351	702.771
11.495	137.681	690.748
11.559	135.896	669.407
11.624	135.350	661.394
11.688	136.152	656.215
11.752	131.405	648.786
11.816	125.462	653.076
11.881	122.967	673.493
11.945	128.075	676.790
12.009	146.337	703.691
12.073	174.327	689.740
12.137	205.879	657.531
12.202	227.321	685.006
12.266	209.581	671.772
12.330	168.987	633.642
12.394	151.782	630.852
12.458	141.483	677.197
12.523	119.786	684.658
12.587	108.783	641.694
12.651	113.308	639.623
12.715	129.538	657.480
12.780	157.509	678.918
