# Supplementary material for: The Spc105/Kre28 complex promotes mitotic error correction by outer kinetochore recruitment of Ipl1/Sli15
Source: EMBO J. 2025 Apr 25;44(12):3492–520. doi: 10.1038/s44318-025-00437-w (PMC12170873; doi:10.1038/s44318-025-00437-w)
Supplement: Supplementary file 8 — Source data Fig. 7 [file 44318_2025_437_MOESM8_ESM.zip › Figure7/7F/Linescan_Sli15_deltaN.csv]

Distance	Mtw1-mCherry	Sli15-mNeonGreen
0.000	145.155	920.397
0.064	135.936	853.008
0.128	132.913	849.841
0.193	125.130	829.616
0.257	121.362	831.475
0.321	135.280	855.560
0.385	134.151	906.906
0.450	126.465	888.210
0.514	120.255	916.743
0.578	125.186	892.607
0.642	142.594	901.627
0.706	140.746	884.839
0.771	131.241	895.191
0.835	125.527	925.210
0.899	120.618	966.566
0.963	126.999	1020.321
1.028	130.898	1011.793
1.092	147.787	960.474
1.156	146.734	1029.624
1.220	135.369	1060.262
1.284	130.904	1037.085
1.349	129.356	1071.167
1.413	136.811	1037.969
1.477	139.937	1101.497
1.541	149.595	1103.445
1.605	150.422	1119.494
1.670	132.507	1136.097
1.734	137.170	1188.917
1.798	136.144	1253.911
1.862	149.599	1279.622
1.927	188.280	1402.068
1.991	259.213	1799.542
2.055	499.658	2764.829
2.119	877.401	3743.526
2.183	987.480	3827.913
2.248	791.944	3049.225
2.312	581.496	2563.089
2.376	384.120	2152.169
2.440	268.239	1934.568
2.505	208.593	1869.061
2.569	169.851	1960.968
2.633	179.282	1991.109
2.697	205.335	1940.619
2.761	180.503	1745.790
2.826	169.620	1629.820
2.890	154.445	1578.757
2.954	147.161	1680.558
3.018	142.606	1680.415
3.083	145.953	1545.464
3.147	153.542	1447.508
3.211	161.575	1349.455
3.275	165.427	1336.847
3.339	162.866	1406.474
3.404	164.108	1359.264
3.468	149.031	1435.865
3.532	132.789	1414.211
3.596	123.954	1245.077
3.660	123.761	1265.420
3.725	132.763	1225.345
3.789	140.725	1209.572
3.853	146.783	1204.522
3.917	151.314	1254.632
3.982	158.047	1373.105
4.046	157.832	1480.299
4.110	138.850	1506.678
4.174	136.892	1482.266
4.238	136.068	1523.196
4.303	134.646	1510.553
4.367	145.829	1485.121
4.431	145.528	1480.113
4.495	137.938	1396.471
4.560	129.972	1287.976
4.624	134.193	1298.139
4.688	148.135	1350.621
4.752	168.281	1376.441
4.816	149.119	1392.633
4.881	139.386	1359.374
4.945	126.780	1482.728
5.009	120.988	1691.976
5.073	118.007	1709.984
5.138	122.551	1679.666
5.202	125.551	1515.394
5.266	131.420	1355.897
5.330	130.669	1451.474
5.394	123.609	1460.708
5.459	118.788	1327.864
5.523	128.148	1352.667
5.587	136.377	1517.906
5.651	141.268	1578.929
5.715	134.347	1674.163
5.780	132.433	1668.046
5.844	130.035	1661.765
5.908	138.251	1658.422
5.972	121.519	1521.232
6.037	116.668	1476.418
6.101	113.415	1440.625
6.165	126.710	1422.466
6.229	156.329	1341.230
6.293	145.691	1215.332
6.358	134.884	1215.854
6.422	126.022	1212.168
6.486	127.483	1322.148
6.550	134.475	1398.286
6.615	131.288	1410.165
6.679	127.251	1419.772
6.743	117.269	1334.352
6.807	123.421	1324.492
6.871	126.406	1426.660
6.936	144.063	1508.359
7.000	158.474	1516.392
7.064	139.560	1812.120
7.128	131.851	2010.933
7.193	130.788	1908.168
7.257	132.804	1726.352
7.321	129.790	1830.440
7.385	131.174	1737.475
7.449	125.082	1499.603
7.514	137.998	1437.343
7.578	140.919	1470.688
7.642	127.096	1322.235
7.706	124.960	1243.767
7.770	118.542	1305.507
7.835	122.856	1382.889
7.899	120.802	1354.316
7.963	126.882	1357.165
8.027	126.026	1361.801
8.092	133.649	1306.120
8.156	167.532	1313.450
8.220	157.840	1393.849
8.284	134.204	1409.033
8.348	125.801	1508.194
8.413	127.178	1486.798
8.477	136.384	1513.331
8.541	138.232	1463.385
8.605	136.147	1531.081
8.670	132.032	1651.659
8.734	130.045	1798.821
8.798	141.101	1854.796
8.862	145.059	1994.191
8.926	138.355	2002.160
8.991	122.183	1869.608
9.055	120.653	1789.575
9.119	134.021	1817.453
9.183	145.472	2057.923
9.248	161.378	2190.002
9.312	181.227	2193.218
9.376	284.371	2214.286
9.440	563.611	2633.848
9.504	963.979	3079.510
9.569	1163.757	3177.459
9.633	901.577	2953.712
9.697	548.546	2213.035
9.761	310.553	1635.935
9.826	229.766	1387.302
9.890	209.900	1317.594
9.954	192.889	1304.308
10.018	169.657	1140.541
10.082	163.962	1033.974
10.147	150.011	1023.763
10.211	157.515	993.188
10.275	152.626	1049.974
10.339	139.750	1092.400
10.403	133.136	1046.743
10.468	134.378	992.731
10.532	126.894	969.092
10.596	127.868	941.042
10.660	149.995	1033.772
10.725	155.210	951.687
10.789	147.091	897.975
10.853	141.894	843.684
10.917	146.306	866.633
10.981	137.342	888.923
11.046	126.898	886.968
11.110	123.746	912.024
11.174	118.106	928.374
11.238	114.088	839.356
11.303	112.816	809.563
11.367	119.465	783.000
11.431	135.108	862.271
11.495	135.661	895.180
11.559	134.605	936.119
11.624	136.906	916.973
11.688	132.419	869.920
11.752	120.172	833.902
11.816	117.780	807.429
11.881	134.688	852.960
