# Supplementary material for: The Spc105/Kre28 complex promotes mitotic error correction by outer kinetochore recruitment of Ipl1/Sli15
Source: EMBO J. 2025 Apr 25;44(12):3492–520. doi: 10.1038/s44318-025-00437-w (PMC12170873; doi:10.1038/s44318-025-00437-w)
Supplement: Supplementary file 8 — Source data Fig. 7 [file 44318_2025_437_MOESM8_ESM.zip › Figure7/7F/Linescan_Sli15_deltaN4E.csv]

Distance	Mtw1-mCherry	Sli15-mNeonGreen
0.000	134.258	706.285
0.064	129.026	701.519
0.128	124.779	744.057
0.193	119.836	779.922
0.257	119.406	759.473
0.321	120.166	766.228
0.385	119.013	759.477
0.450	119.492	758.694
0.514	125.436	793.713
0.578	138.355	804.711
0.642	141.490	847.364
0.706	144.944	808.522
0.771	132.618	778.237
0.835	126.560	809.335
0.899	118.436	821.011
0.963	116.471	784.971
1.028	125.263	769.014
1.092	139.562	827.273
1.156	144.593	860.675
1.220	150.207	817.453
1.284	154.311	781.859
1.349	145.792	791.154
1.413	142.525	878.798
1.477	135.758	962.092
1.541	135.853	959.611
1.605	135.741	907.179
1.670	146.770	908.686
1.734	154.287	946.187
1.798	163.115	1050.321
1.862	172.648	1188.924
1.927	168.343	1373.808
1.991	203.888	1617.747
2.055	362.705	2000.086
2.119	644.861	2157.212
2.183	910.002	2038.279
2.248	905.536	1954.145
2.312	763.315	1989.900
2.376	519.633	1930.249
2.440	316.622	1956.772
2.505	220.572	2015.187
2.569	184.145	2111.917
2.633	171.432	2123.895
2.697	160.430	2138.022
2.761	154.674	2028.640
2.826	163.866	1919.823
2.890	160.894	1898.273
2.954	159.258	1746.967
3.018	150.532	1730.376
3.083	158.270	1851.557
3.147	191.790	1771.769
3.211	192.173	1755.019
3.275	168.206	1681.522
3.339	144.480	1554.629
3.404	134.519	1540.714
3.468	137.222	1567.549
3.532	140.728	1656.745
3.596	147.023	1771.505
3.660	140.953	1746.331
3.725	133.942	1700.406
3.789	135.333	1874.987
3.853	145.092	1932.062
3.917	148.925	1885.178
3.982	144.269	2000.118
4.046	135.375	1874.741
4.110	129.696	1657.315
4.174	131.994	1503.941
4.238	131.033	1370.758
4.303	141.210	1443.588
4.367	136.800	1511.086
4.431	131.408	1501.545
4.495	144.144	1415.453
4.560	148.587	1401.887
4.624	152.385	1426.879
4.688	136.564	1424.220
4.752	135.480	1332.099
4.816	137.902	1286.126
4.881	141.563	1268.315
4.945	140.591	1257.784
5.009	136.932	1328.075
5.073	127.950	1387.264
5.138	128.148	1396.591
5.202	131.530	1394.172
5.266	133.013	1404.786
5.330	131.633	1416.611
5.394	131.783	1518.986
5.459	131.167	1902.323
5.523	130.382	2134.961
5.587	121.331	2270.944
5.651	118.433	2395.208
5.715	125.190	2180.330
5.780	133.705	1799.309
5.844	139.404	1510.259
5.908	140.013	1385.374
5.972	133.474	1244.293
6.037	125.213	1159.667
6.101	128.695	1204.868
6.165	129.378	1270.565
6.229	136.807	1338.945
6.293	142.041	1380.873
6.358	142.832	1385.318
6.422	141.375	1338.564
6.486	139.275	1196.123
6.550	135.441	1119.157
6.615	131.267	1089.052
6.679	125.554	1082.147
6.743	131.686	1129.725
6.807	140.488	1232.632
6.871	136.638	1341.142
6.936	130.125	1247.178
7.000	122.475	1148.540
7.064	119.280	1158.087
7.128	118.617	1144.996
7.193	131.672	1111.285
7.257	136.010	1153.449
7.321	137.402	1173.317
7.385	139.291	1141.282
7.449	138.192	1186.076
7.514	128.243	1231.026
7.578	122.502	1133.685
7.642	125.676	1077.307
7.706	134.349	1088.695
7.770	149.009	1036.883
7.835	135.902	1022.054
7.899	131.288	1129.334
7.963	129.827	1143.861
8.027	128.180	1145.886
8.092	129.463	1213.503
8.156	125.220	1265.575
8.220	125.566	1275.739
8.284	133.147	1304.353
8.348	140.925	1191.563
8.413	133.074	1137.523
8.477	119.987	1215.317
8.541	118.932	1312.128
8.605	120.813	1455.096
8.670	122.890	1610.461
8.734	135.095	1745.283
8.798	136.561	1776.267
8.862	140.077	1824.849
8.926	139.083	1802.161
8.991	138.031	1663.172
9.055	131.017	1489.410
9.119	122.178	1367.203
9.183	130.767	1400.467
9.248	139.461	1601.227
9.312	142.868	1786.508
9.376	145.432	2057.020
9.440	146.186	2203.405
9.504	136.902	2379.010
9.569	134.920	2525.459
9.633	126.372	2643.175
9.697	124.455	2796.672
9.761	133.128	2677.451
9.826	146.115	2647.403
9.890	160.206	2693.248
9.954	163.635	2718.204
10.018	167.433	2828.850
10.082	172.421	2932.266
10.147	279.096	3123.849
10.211	532.805	2916.859
10.275	786.622	2218.838
10.339	892.316	1532.659
10.403	833.605	1259.529
10.468	557.663	1215.182
10.532	324.057	1265.238
10.596	213.116	1232.359
10.660	180.822	1093.199
10.725	154.027	1032.834
10.789	141.834	1023.688
10.853	138.134	1011.505
10.917	131.372	987.477
10.981	135.142	958.308
11.046	140.252	981.284
11.110	144.642	963.638
11.174	148.567	959.017
11.238	143.775	911.956
11.303	133.492	892.806
11.367	130.582	905.954
11.431	119.165	904.869
11.495	108.302	919.734
11.559	110.849	861.028
11.624	122.807	880.555
11.688	133.603	904.400
11.752	128.270	865.979
11.816	123.545	777.353
11.881	120.121	729.675
11.945	121.928	747.831
12.009	119.731	741.154
12.073	119.633	738.117
12.137	122.390	737.630
12.202	125.364	734.151
12.266	126.894	723.028
12.330	133.241	755.144
12.394	128.622	767.801
12.458	126.554	775.849
12.523	123.203	781.204
