# Supplementary material for: The Spc105/Kre28 complex promotes mitotic error correction by outer kinetochore recruitment of Ipl1/Sli15
Source: EMBO J. 2025 Apr 25;44(12):3492–520. doi: 10.1038/s44318-025-00437-w (PMC12170873; doi:10.1038/s44318-025-00437-w)
Supplement: Supplementary file 8 — Source data Fig. 7 [file 44318_2025_437_MOESM8_ESM.zip › Figure7/7F/Linescan_Sli15_wt.csv]

Distance	Mtw1-mCherry	Sli15-mNeonGreen
0.000	113.522	850.831
0.064	117.255	876.146
0.128	121.584	908.792
0.193	119.520	906.230
0.257	124.071	871.847
0.321	128.303	819.554
0.385	130.301	862.824
0.450	129.282	887.622
0.514	123.680	851.058
0.578	121.106	868.085
0.642	120.823	911.499
0.706	119.455	900.706
0.771	116.614	889.160
0.835	119.418	863.843
0.899	124.262	806.881
0.963	128.383	842.690
1.028	127.473	904.229
1.092	122.897	950.923
1.156	119.171	909.827
1.220	119.898	882.483
1.284	127.284	902.118
1.349	129.428	887.419
1.413	121.824	892.731
1.477	122.672	859.848
1.541	119.398	887.015
1.605	128.695	870.949
1.670	133.601	894.316
1.734	131.039	929.506
1.798	127.946	960.097
1.862	121.890	941.753
1.927	120.961	943.038
1.991	128.549	916.675
2.055	135.450	931.468
2.119	134.923	969.274
2.183	137.406	953.487
2.248	145.654	993.054
2.312	156.391	1048.535
2.376	156.992	1036.962
2.440	152.069	1063.022
2.505	190.111	1117.305
2.569	317.150	1139.657
2.633	459.548	1223.067
2.697	592.131	1357.097
2.761	644.554	1498.595
2.826	503.663	1488.042
2.890	362.316	1509.090
2.954	236.200	1605.168
3.018	173.220	1736.632
3.083	139.217	1833.863
3.147	139.531	1832.617
3.211	141.015	1699.127
3.275	136.472	1585.379
3.339	124.661	1515.140
3.404	116.792	1468.158
3.468	125.488	1396.318
3.532	127.486	1272.537
3.596	129.821	1157.072
3.660	131.973	1096.444
3.725	126.009	1028.778
3.789	126.395	1019.643
3.853	128.206	1139.200
3.917	129.306	1345.555
3.982	137.567	1435.184
4.046	142.035	1569.818
4.110	133.811	1577.619
4.174	129.413	1453.038
4.238	131.261	1422.101
4.303	131.639	1401.082
4.367	129.945	1246.806
4.431	122.534	1033.947
4.495	122.539	1019.437
4.560	129.258	1115.272
4.624	130.558	1138.569
4.688	132.482	1129.755
4.752	130.711	1230.333
4.816	126.974	1421.031
4.881	119.513	1621.418
4.945	113.799	1855.920
5.009	114.888	2139.646
5.073	125.787	2381.455
5.138	128.172	2482.370
5.202	127.286	2529.250
5.266	133.810	2567.659
5.330	134.527	2289.581
5.394	138.659	1914.725
5.459	143.704	1698.726
5.523	137.808	1557.719
5.587	137.235	1481.743
5.651	127.681	1427.743
5.715	116.740	1327.841
5.780	120.371	1308.657
5.844	130.816	1366.601
5.908	141.718	1425.674
5.972	143.048	1462.633
6.037	137.185	1553.097
6.101	129.441	1724.262
6.165	123.583	1764.882
6.229	125.494	1582.253
6.293	130.940	1540.335
6.358	133.643	1485.709
6.422	131.043	1389.265
6.486	138.747	1381.515
6.550	137.616	1302.793
6.615	128.032	1403.907
6.679	127.818	1463.813
6.743	137.265	1442.901
6.807	143.033	1441.592
6.871	142.090	1347.173
6.936	133.441	1265.864
7.000	129.039	1219.055
7.064	133.437	1157.890
7.128	142.126	1146.410
7.193	144.454	1186.743
7.257	138.674	1302.932
7.321	136.082	1421.227
7.385	134.661	1496.986
7.449	138.901	1503.960
7.514	136.858	1458.241
7.578	140.094	1442.424
7.642	140.119	1359.440
7.706	133.707	1333.005
7.770	132.786	1460.551
7.835	130.440	1499.408
7.899	129.292	1484.792
7.963	132.804	1436.618
8.027	135.975	1476.124
8.092	135.070	1589.955
8.156	132.702	1859.364
8.220	136.571	2068.822
8.284	140.151	2044.439
8.348	143.367	1837.276
8.413	138.088	1674.943
8.477	129.608	1477.125
8.541	122.034	1392.213
8.605	132.609	1389.980
8.670	143.346	1413.657
8.734	154.174	1322.937
8.798	156.089	1272.261
8.862	147.456	1340.351
8.926	132.304	1452.694
8.991	130.786	1455.345
9.055	145.164	1316.620
9.119	158.009	1199.501
9.183	167.495	1123.945
9.248	195.468	1119.948
9.312	306.213	1122.850
9.376	522.329	1178.443
9.440	672.815	1325.764
9.504	651.718	1234.655
9.569	526.011	1192.992
9.633	329.027	1186.910
9.697	234.587	1140.850
9.761	240.297	1091.723
9.826	236.004	1053.741
9.890	206.391	1067.056
9.954	163.459	1047.699
10.018	142.627	1090.311
10.082	136.338	1024.590
10.147	130.405	999.609
10.211	139.334	1024.189
10.275	148.884	1016.839
10.339	149.373	1056.885
10.403	143.671	1057.564
10.468	135.075	991.236
10.532	131.206	976.391
10.596	135.292	962.765
10.660	135.623	951.245
10.725	129.886	955.743
10.789	132.279	949.394
10.853	135.851	942.989
10.917	133.578	903.604
10.981	139.560	936.745
11.046	133.715	968.963
11.110	129.787	964.126
11.174	128.067	955.902
11.238	124.570	921.090
11.303	118.971	861.198
11.367	115.752	877.428
11.431	118.200	998.871
11.495	123.985	967.868
11.559	127.788	923.736
11.624	134.423	943.004
11.688	132.713	997.168
11.752	128.050	971.469
11.816	124.373	926.317
11.881	124.544	958.538
11.945	131.748	984.401
12.009	127.482	988.802
12.073	116.595	953.995
12.137	119.269	902.607
12.202	130.512	861.134
12.266	136.582	871.451
12.330	132.626	904.169
