# Supplementary material for: The Spc105/Kre28 complex promotes mitotic error correction by outer kinetochore recruitment of Ipl1/Sli15
Source: EMBO J. 2025 Apr 25;44(12):3492–520. doi: 10.1038/s44318-025-00437-w (PMC12170873; doi:10.1038/s44318-025-00437-w)
Supplement: Supplementary file 8 — Source data Fig. 7 [file 44318_2025_437_MOESM8_ESM.zip › Figure7/7G/7G_rawData.xlsx]

## Sheet: Tabelle1
Sli15-allele	replicate	anaphase_with_focus	anaphase_without_focus
wt	1	11	35
4E	1	9	29
deltaN	1	55	8
deltaN 4E	1	17	14
wt	2	6	134
4E	2	4	101
deltaN	2	86	27
deltaN 4E	2	26	84
wt	3	16	71
4E	3	7	73
deltaN	3	76	33
deltaN 4E	3	39	56
